# Supplementary material for: Trichloridotris{N-[phen­yl(pyridin-2-yl)methyl­idene]hydroxyl­amine-κ2 N,N′}neodymium(III)
Source: Acta Crystallogr Sect E Struct Rep Online. 2012 Apr 13;68(Pt 5):m578–9. doi: 10.1107/S1600536812014055 (PMC3344326; doi:10.1107/S1600536812014055)
Supplement: Supplementary file 1 [file e-68-0m578-sup1.cif]

##############################################################################
#                                                                            #
# This CIF contains the data in a paper accepted for publication in          #
# Acta Crystallographica Section E. It conforms to the requirements of       #
# Notes for Authors for Acta Crystallographica Section E, and has been       #
# peer reviewed under the auspices of the IUCr Commission on Journals.       #
#                                                                            #
# Full details of the Crystallographic Information File format               #
# are given in the paper "The Crystallographic Information File (CIF):       #
# a New Standard Archive File for Crystallography" by S. R. Hall, F. H.      #
# Allen and I. D. Brown [Acta Cryst. (1991), A47, 655-685].                  #
#                                                                            #
# The current version of the core CIF dictionary is obtainable from          #
# ftp://ftp.iucr.org/pub/cif_core.dic.                                       #
#                                                                            #
# Software is freely available for graphical display of the structure(s)     #
# in this CIF. For information consult the CIF software page                 #
# http://www.iucr.org/resources/cif/software.                                #
#                                                                            #
# This file may be used for bona fide research purposes within the           #
# scientific community so long as proper attribution is given to the journal # 
# article from which it was obtained.                                        #
#                                                                            #
##############################################################################
data_I
_audit_creation_method     SHELXL-97
_chemical_name_systematic
;
Trichloridotris{<i>N</i>-[phenyl(pyridin-2-yl)methylidene]hydroxylamine-
\k^2^<i>N</i>,<i>N</i>'}neodymium(III)
;
_chemical_name_common     ?
_chemical_formula_moiety     'C36 H30 Cl3 N6 Nd O3'
_chemical_formula_sum     'C36 H30 Cl3 N6 Nd O3'
_chemical_formula_iupac     '[Nd Cl3 (C12 H10 N2 O)3]'
_chemical_formula_weight     845.25
_chemical_melting_point     ?
_symmetry_cell_setting     triclinic
_symmetry_space_group_name_H-M     'P -1'
_symmetry_space_group_name_Hall     '-P 1'
loop_
    _symmetry_equiv_pos_as_xyz
    'x, y, z'
    '-x, -y, -z'
_cell_length_a     8.6367(17)
_cell_length_b     10.460(2)
_cell_length_c     19.847(4)
_cell_angle_alpha     91.87(3)
_cell_angle_beta     94.38(3)
_cell_angle_gamma     92.80(3)
_cell_volume     1784.4(6)
_cell_formula_units_Z     2
_cell_measurement_reflns_used     7737
_cell_measurement_theta_min     2.172
_cell_measurement_theta_max     26.997
_cell_measurement_temperature     293(2)
_cell_special_details     char
_exptl_crystal_description     block
_exptl_crystal_colour     colourless
_exptl_crystal_size_max     0.31
_exptl_crystal_size_mid     0.18
_exptl_crystal_size_min     0.13
_exptl_crystal_density_diffrn     1.573
_exptl_crystal_density_meas     ?
_exptl_crystal_density_method     'not measured'
_exptl_crystal_F_000     846
_exptl_absorpt_coefficient_mu     1.724
_exptl_absorpt_correction_type     multi-scan
_exptl_absorpt_process_details     '(SADABS; Bruker, 2000)'
_exptl_absorpt_correction_T_min     0.6170
_exptl_absorpt_correction_T_max     0.8069
_exptl_special_details     ?
_diffrn_ambient_temperature     293(2)
_diffrn_radiation_type     MoK\a
_diffrn_radiation_wavelength     0.71073
_diffrn_radiation_source     'fine-focus sealed tube'
_diffrn_radiation_monochromator     graphite
_diffrn_measurement_device_type     'Bruker SMART CCD-detector'
_diffrn_measurement_method     '\f and \w scans'
_diffrn_detector_area_resol_mean     ?
_diffrn_reflns_number     30524
_diffrn_reflns_av_R_equivalents     0.0283
_diffrn_reflns_av_sigmaI/netI     0.0249
_diffrn_reflns_theta_min     1.03
_diffrn_reflns_theta_max     27.00
_diffrn_reflns_theta_full     27.00
_diffrn_measured_fraction_theta_max     0.998
_diffrn_measured_fraction_theta_full     0.998
_diffrn_reflns_limit_h_min     -11
_diffrn_reflns_limit_h_max     11
_diffrn_reflns_limit_k_min     -13
_diffrn_reflns_limit_k_max     13
_diffrn_reflns_limit_l_min     -25
_diffrn_reflns_limit_l_max     25
_diffrn_standards_number     0
_diffrn_standards_interval_count     .
_diffrn_standards_decay_%     ?
_refine_special_details
;
Refinement of <i>F</i>^2^ against ALL reflections. The weighted <i>R</i>-factor
<i>wR</i> and goodness of fit <i>S</i> are based on <i>F</i>^2^, conventional
<i>R</i>-factors <i>R</i> are based on <i>F</i>, with <i>F</i> set to zero for
negative <i>F</i>^2^. The threshold expression of <i>F</i>^2^ >
\s(<i>F</i>^2^) is used only for calculating <i>R</i>-factors(gt) <i>etc</i>.
and is not relevant to the choice of reflections for refinement.
<i>R</i>-factors based on <i>F</i>^2^ are statistically about twice as large
as those based on <i>F</i>, and <i>R</i>- factors based on ALL data will be
even larger.
;
_reflns_number_total     7775
_reflns_number_gt     7155
_reflns_threshold_expression     'I>2\s(I)'
_refine_ls_structure_factor_coef     Fsqd
_refine_ls_matrix_type     full
_refine_ls_R_factor_all     0.0255
_refine_ls_R_factor_gt     0.0221
_refine_ls_wR_factor_gt     0.0554
_refine_ls_wR_factor_ref     0.0592
_refine_ls_goodness_of_fit_ref     1.037
_refine_ls_restrained_S_all     1.037
_refine_ls_number_reflns     7775
_refine_ls_number_parameters     445
_refine_ls_number_restraints     0
_refine_ls_hydrogen_treatment     constr
_refine_ls_weighting_scheme     calc
_refine_ls_weighting_details
         'calc w=1/[\s^2^(Fo^2^)+(0.0316P)^2^+0.3895P] where P=(Fo^2^+2Fc^2^)/3'
_atom_sites_solution_hydrogens     geom
_atom_sites_solution_primary     direct
_atom_sites_solution_secondary     difmap
_refine_ls_shift/su_max     0.002
_refine_ls_shift/su_mean     0.000
_refine_diff_density_max     0.502
_refine_diff_density_min     -0.442
_refine_ls_extinction_method     none
_refine_ls_extinction_coef     ?
loop_
    _atom_type_symbol
    _atom_type_description
    _atom_type_scat_dispersion_real
    _atom_type_scat_dispersion_imag
    _atom_type_scat_source
    'C' 'C' 0.0033 0.0016
                         'International Tables Vol C Tables 4.2.6.8 and 6.1.1.4'
    'H' 'H' 0.0000 0.0000
                         'International Tables Vol C Tables 4.2.6.8 and 6.1.1.4'
    'Cl' 'Cl' 0.1484 0.1585
                         'International Tables Vol C Tables 4.2.6.8 and 6.1.1.4'
    'N' 'N' 0.0061 0.0033
                         'International Tables Vol C Tables 4.2.6.8 and 6.1.1.4'
    'Nd' 'Nd' -0.1943 3.0179
                         'International Tables Vol C Tables 4.2.6.8 and 6.1.1.4'
    'O' 'O' 0.0106 0.0060
                         'International Tables Vol C Tables 4.2.6.8 and 6.1.1.4'
_computing_data_collection     'SMART (Bruker, 2000)'
_computing_cell_refinement     'SAINT (Bruker, 2000)'
_computing_data_reduction     'SAINT (Bruker, 2000)'
_computing_structure_solution     'SHELXS97 (Sheldrick, 2008)'
_computing_structure_refinement     'SHELXL97 (Sheldrick, 2008)'
_computing_molecular_graphics     'SHELXTL (Sheldrick, 2008)'
_computing_publication_material     'SHELXTL (Sheldrick, 2008)'
loop_
    _atom_site_type_symbol
    _atom_site_label
    _atom_site_fract_x
    _atom_site_fract_y
    _atom_site_fract_z
    _atom_site_U_iso_or_equiv
    _atom_site_adp_type
    _atom_site_calc_flag
    _atom_site_refinement_flags
    _atom_site_occupancy
    _atom_site_symmetry_multiplicity
    _atom_site_disorder_assembly
    _atom_site_disorder_group
    Nd Nd1 0.170030(12) 0.594157(10) 0.248609(5) 0.03370(4) Uani d . 1 1 . .
    Cl Cl2 0.10720(8) 0.35456(5) 0.30113(3) 0.05379(15) Uani d . 1 1 . .
    Cl Cl1 0.27975(7) 0.70288(6) 0.13140(3) 0.05048(14) Uani d . 1 1 . .
    Cl Cl3 0.48680(7) 0.57109(6) 0.27455(3) 0.05349(15) Uani d . 1 1 . .
    N N2 0.2436(2) 0.41331(18) 0.16542(10) 0.0429(4) Uani d . 1 1 . .
    N N6 0.2375(2) 0.61037(18) 0.38390(9) 0.0437(4) Uani d . 1 1 . .
    N N1 -0.0455(2) 0.48814(17) 0.15808(9) 0.0397(4) Uani d . 1 1 . .
    N N3 -0.0819(2) 0.65372(18) 0.31740(9) 0.0415(4) Uani d . 1 1 . .
    N N5 0.2564(2) 0.81945(17) 0.31196(10) 0.0434(4) Uani d . 1 1 . .
    C C27 0.3334(5) 1.0579(3) 0.37346(19) 0.0884(11) Uani d . 1 1 . .
    H H27 0.3572 1.1381 0.3943 0.106 Uiso calc R 1 1 . .
    N N4 -0.0185(2) 0.77901(18) 0.20749(9) 0.0418(4) Uani d . 1 1 . .
    C C7 0.2007(3) 0.2515(2) 0.07372(11) 0.0416(5) Uani d . 1 1 . .
    C C18 -0.1209(2) 0.8276(2) 0.24228(11) 0.0378(4) Uani d . 1 1 . .
    O O1 0.3882(2) 0.36271(19) 0.17316(10) 0.0627(5) Uani d . 1 1 . .
    H H1A 0.4419 0.4034 0.2031 0.094 Uiso calc R 1 1 . .
    O O2 -0.0065(2) 0.83670(19) 0.14624(9) 0.0592(5) Uani d . 1 1 . .
    H H2A 0.0687 0.8104 0.1282 0.089 Uiso calc R 1 1 . .
    C C19 -0.2129(3) 0.9365(2) 0.21929(11) 0.0397(5) Uani d . 1 1 . .
    C C5 -0.0047(3) 0.4056(2) 0.10935(11) 0.0394(5) Uani d . 1 1 . .
    O O3 0.2290(2) 0.50316(16) 0.42307(8) 0.0576(4) Uani d . 1 1 . .
    H H3A 0.2028 0.4398 0.3987 0.086 Uiso calc R 1 1 . .
    C C17 -0.1480(2) 0.7670(2) 0.30694(11) 0.0384(5) Uani d . 1 1 . .
    C C13 -0.1152(3) 0.5941(2) 0.37345(13) 0.0502(6) Uani d . 1 1 . .
    H H13 -0.0759 0.5139 0.3803 0.060 Uiso calc R 1 1 . .
    C C31 0.2881(3) 0.7204(3) 0.49380(12) 0.0508(6) Uani d . 1 1 . .
    C C6 0.1547(3) 0.3581(2) 0.11766(11) 0.0399(5) Uani d . 1 1 . .
    C C21 -0.2296(4) 1.1591(3) 0.19732(14) 0.0624(7) Uani d . 1 1 . .
    H H21 -0.1853 1.2421 0.1996 0.075 Uiso calc R 1 1 . .
    C C1 -0.1928(3) 0.5235(2) 0.15376(12) 0.0459(5) Uani d . 1 1 . .
    H H1 -0.2241 0.5772 0.1879 0.055 Uiso calc R 1 1 . .
    C C4 -0.1058(3) 0.3652(3) 0.05469(12) 0.0521(6) Uani d . 1 1 . .
    H H4 -0.0734 0.3112 0.0210 0.063 Uiso calc R 1 1 . .
    C C30 0.2678(3) 0.7144(2) 0.41872(11) 0.0440(5) Uani d . 1 1 . .
    C C24 -0.3642(3) 0.9139(3) 0.19283(13) 0.0512(6) Uani d . 1 1 . .
    H H24 -0.4110 0.8319 0.1923 0.061 Uiso calc R 1 1 . .
    C C14 -0.2040(3) 0.6440(3) 0.42155(13) 0.0569(6) Uani d . 1 1 . .
    H H14 -0.2222 0.5994 0.4602 0.068 Uiso calc R 1 1 . .
    C C25 0.2728(3) 0.9250(2) 0.27624(14) 0.0537(6) Uani d . 1 1 . .
    H H25 0.2582 0.9167 0.2294 0.064 Uiso calc R 1 1 . .
    C C20 -0.1452(3) 1.0601(2) 0.22234(13) 0.0516(6) Uani d . 1 1 . .
    H H20 -0.0437 1.0759 0.2411 0.062 Uiso calc R 1 1 . .
    C C29 0.2820(3) 0.8323(2) 0.37946(12) 0.0475(5) Uani d . 1 1 . .
    C C23 -0.4461(3) 1.0143(3) 0.16705(14) 0.0630(7) Uani d . 1 1 . .
    H H23 -0.5476 0.9994 0.1482 0.076 Uiso calc R 1 1 . .
    C C32 0.4105(3) 0.6620(3) 0.52790(13) 0.0559(6) Uani d . 1 1 . .
    H H32 0.4837 0.6224 0.5036 0.067 Uiso calc R 1 1 . .
    C C16 -0.2384(3) 0.8229(2) 0.35265(13) 0.0516(6) Uani d . 1 1 . .
    H H16 -0.2810 0.9013 0.3441 0.062 Uiso calc R 1 1 . .
    C C33 0.4240(4) 0.6624(3) 0.59736(15) 0.0744(9) Uani d . 1 1 . .
    H H33 0.5055 0.6222 0.6199 0.089 Uiso calc R 1 1 . .
    C C11 0.1861(4) 0.0299(3) 0.03858(14) 0.0635(7) Uani d . 1 1 . .
    H H11 0.1448 -0.0530 0.0427 0.076 Uiso calc R 1 1 . .
    C C12 0.1387(3) 0.1293(2) 0.07905(13) 0.0549(6) Uani d . 1 1 . .
    H H12 0.0648 0.1129 0.1098 0.066 Uiso calc R 1 1 . .
    C C2 -0.3004(3) 0.4845(3) 0.10144(14) 0.0554(6) Uani d . 1 1 . .
    H H2 -0.4018 0.5110 0.1006 0.067 Uiso calc R 1 1 . .
    C C22 -0.3780(4) 1.1357(3) 0.16916(14) 0.0676(8) Uani d . 1 1 . .
    H H22 -0.4332 1.2026 0.1513 0.081 Uiso calc R 1 1 . .
    C C8 0.3121(3) 0.2733(3) 0.02820(14) 0.0605(7) Uani d . 1 1 . .
    H H8 0.3573 0.3552 0.0250 0.073 Uiso calc R 1 1 . .
    C C9 0.3564(4) 0.1743(3) -0.01235(15) 0.0738(9) Uani d . 1 1 . .
    H H9 0.4298 0.1897 -0.0434 0.089 Uiso calc R 1 1 . .
    C C3 -0.2561(3) 0.4062(3) 0.05076(14) 0.0612(7) Uani d . 1 1 . .
    H H3 -0.3258 0.3808 0.0142 0.073 Uiso calc R 1 1 . .
    C C15 -0.2652(3) 0.7611(3) 0.41137(14) 0.0597(7) Uani d . 1 1 . .
    H H15 -0.3238 0.7982 0.4435 0.072 Uiso calc R 1 1 . .
    C C35 0.1970(5) 0.7814(4) 0.60097(17) 0.0867(11) Uani d . 1 1 . .
    H H35 0.1257 0.8220 0.6260 0.104 Uiso calc R 1 1 . .
    C C26 0.3100(4) 1.0446(3) 0.30484(18) 0.0729(8) Uani d . 1 1 . .
    H H26 0.3191 1.1153 0.2780 0.087 Uiso calc R 1 1 . .
    C C10 0.2927(4) 0.0537(3) -0.00695(14) 0.0663(8) Uani d . 1 1 . .
    H H10 0.3223 -0.0128 -0.0346 0.080 Uiso calc R 1 1 . .
    C C36 0.1811(4) 0.7812(3) 0.53085(15) 0.0708(8) Uani d . 1 1 . .
    H H36 0.0992 0.8216 0.5088 0.085 Uiso calc R 1 1 . .
    C C34 0.3174(5) 0.7219(4) 0.63336(16) 0.0888(12) Uani d . 1 1 . .
    H H34 0.3270 0.7220 0.6803 0.107 Uiso calc R 1 1 . .
    C C28 0.3211(4) 0.9497(3) 0.41152(16) 0.0735(9) Uani d . 1 1 . .
    H H28 0.3391 0.9562 0.4583 0.088 Uiso calc R 1 1 . .
loop_
    _atom_site_aniso_label
    _atom_site_aniso_U_11
    _atom_site_aniso_U_22
    _atom_site_aniso_U_33
    _atom_site_aniso_U_12
    _atom_site_aniso_U_13
    _atom_site_aniso_U_23
    Nd1 0.03692(7) 0.02906(7) 0.03506(7) 0.00424(4) 0.00134(4) -0.00019(4)
    Cl2 0.0757(4) 0.0322(3) 0.0531(3) -0.0011(3) 0.0043(3) 0.0023(2)
    Cl1 0.0546(3) 0.0522(3) 0.0471(3) 0.0083(3) 0.0152(3) 0.0057(3)
    Cl3 0.0391(3) 0.0638(4) 0.0559(3) 0.0057(3) -0.0057(2) -0.0067(3)
    N2 0.0381(9) 0.0402(10) 0.0505(11) 0.0122(8) 0.0013(8) -0.0055(8)
    N6 0.0537(11) 0.0375(10) 0.0399(10) 0.0020(8) 0.0022(8) 0.0021(8)
    N1 0.0399(9) 0.0357(10) 0.0434(10) 0.0052(8) 0.0020(8) -0.0007(8)
    N3 0.0434(10) 0.0372(10) 0.0449(10) 0.0043(8) 0.0065(8) 0.0070(8)
    N5 0.0473(10) 0.0341(10) 0.0486(11) -0.0012(8) 0.0056(8) -0.0010(8)
    C27 0.132(3) 0.0428(16) 0.087(2) -0.0277(18) 0.021(2) -0.0182(16)
    N4 0.0471(10) 0.0395(10) 0.0406(10) 0.0087(8) 0.0080(8) 0.0085(8)
    C7 0.0463(12) 0.0391(12) 0.0395(11) 0.0083(10) 0.0026(9) -0.0033(9)
    C18 0.0390(11) 0.0327(11) 0.0421(11) 0.0045(9) 0.0043(9) 0.0014(9)
    O1 0.0439(9) 0.0694(12) 0.0732(13) 0.0254(9) -0.0082(8) -0.0251(10)
    O2 0.0709(12) 0.0669(12) 0.0464(9) 0.0307(10) 0.0216(8) 0.0219(9)
    C19 0.0465(12) 0.0367(11) 0.0378(11) 0.0112(9) 0.0092(9) 0.0038(9)
    C5 0.0432(11) 0.0347(11) 0.0400(11) 0.0033(9) 0.0012(9) 0.0004(9)
    O3 0.0852(13) 0.0419(9) 0.0445(9) 0.0005(9) -0.0032(9) 0.0069(7)
    C17 0.0398(11) 0.0352(11) 0.0402(11) 0.0009(9) 0.0047(9) 0.0012(9)
    C13 0.0487(13) 0.0478(14) 0.0557(14) 0.0033(11) 0.0073(11) 0.0153(11)
    C31 0.0542(14) 0.0535(15) 0.0435(13) -0.0110(12) 0.0077(11) -0.0074(11)
    C6 0.0438(12) 0.0349(11) 0.0412(11) 0.0060(9) 0.0044(9) -0.0029(9)
    C21 0.087(2) 0.0373(13) 0.0674(17) 0.0171(13) 0.0259(16) 0.0089(12)
    C1 0.0426(12) 0.0432(13) 0.0523(13) 0.0081(10) 0.0033(10) -0.0012(10)
    C4 0.0551(14) 0.0561(15) 0.0441(13) 0.0093(12) -0.0024(11) -0.0088(11)
    C30 0.0434(12) 0.0454(13) 0.0424(12) -0.0003(10) 0.0028(9) -0.0039(10)
    C24 0.0435(13) 0.0515(14) 0.0597(15) 0.0071(11) 0.0062(11) 0.0058(12)
    C14 0.0586(15) 0.0644(17) 0.0491(14) -0.0020(13) 0.0124(12) 0.0132(12)
    C25 0.0626(15) 0.0399(13) 0.0585(15) -0.0035(11) 0.0066(12) 0.0045(11)
    C20 0.0555(14) 0.0422(13) 0.0585(15) 0.0070(11) 0.0094(12) 0.0036(11)
    C29 0.0498(13) 0.0422(13) 0.0497(13) -0.0042(10) 0.0073(11) -0.0068(10)
    C23 0.0500(14) 0.084(2) 0.0590(16) 0.0265(14) 0.0082(12) 0.0115(15)
    C32 0.0616(16) 0.0540(15) 0.0503(14) -0.0100(12) 0.0015(12) -0.0005(12)
    C16 0.0565(14) 0.0481(14) 0.0521(14) 0.0096(11) 0.0131(11) 0.0009(11)
    C33 0.086(2) 0.077(2) 0.0556(17) -0.0239(18) -0.0106(16) 0.0101(15)
    C11 0.089(2) 0.0368(13) 0.0653(17) 0.0058(13) 0.0113(15) -0.0059(12)
    C12 0.0658(16) 0.0435(14) 0.0570(15) 0.0007(12) 0.0186(12) -0.0038(11)
    C2 0.0427(13) 0.0603(16) 0.0625(16) 0.0095(12) -0.0041(11) 0.0003(13)
    C22 0.085(2) 0.0652(19) 0.0611(17) 0.0458(17) 0.0277(15) 0.0205(14)
    C8 0.0739(18) 0.0513(15) 0.0576(16) -0.0027(13) 0.0204(14) -0.0051(12)
    C9 0.084(2) 0.078(2) 0.0618(17) 0.0028(17) 0.0327(16) -0.0137(15)
    C3 0.0541(15) 0.0714(18) 0.0550(15) 0.0049(13) -0.0141(12) -0.0037(13)
    C15 0.0648(16) 0.0647(17) 0.0521(15) 0.0055(14) 0.0203(13) 0.0008(13)
    C35 0.100(3) 0.098(3) 0.063(2) -0.018(2) 0.0377(19) -0.0240(18)
    C26 0.094(2) 0.0370(14) 0.088(2) -0.0098(14) 0.0204(18) 0.0034(14)
    C10 0.080(2) 0.0618(18) 0.0586(16) 0.0186(15) 0.0136(15) -0.0186(14)
    C36 0.0677(18) 0.082(2) 0.0618(17) -0.0014(16) 0.0121(14) -0.0123(15)
    C34 0.115(3) 0.103(3) 0.0442(16) -0.040(2) 0.0093(19) -0.0032(17)
    C28 0.102(2) 0.0538(17) 0.0621(17) -0.0224(16) 0.0136(16) -0.0154(14)
_geom_special_details
;
All e.s.d.'s (except the e.s.d. in the dihedral angle between two l.s. planes)
are estimated using the full covariance matrix. The cell e.s.d.'s are taken
into account individually in the estimation of e.s.d.'s in distances, angles
and torsion angles; correlations between e.s.d.'s in cell parameters are only
used when they are defined by crystal symmetry. An approximate (isotropic)
treatment of cell e.s.d.'s is used for estimating e.s.d.'s involving l.s.
planes.
;
loop_
    _geom_bond_atom_site_label_1
    _geom_bond_atom_site_label_2
    _geom_bond_site_symmetry_2
    _geom_bond_distance
    _geom_bond_publ_flag
    Nd1 N2 . 2.604(2) y
    Nd1 N1 . 2.661(2) y
    Nd1 N5 . 2.680(2) y
    Nd1 N4 . 2.6953(19) y
    Nd1 N6 . 2.7018(19) y
    Nd1 N3 . 2.742(2) y
    Nd1 Cl3 . 2.7686(8) y
    Nd1 Cl2 . 2.7903(9) y
    Nd1 Cl1 . 2.8296(10) y
    N2 C6 . 1.277(3) ?
    N2 O1 . 1.380(2) ?
    N6 C30 . 1.275(3) ?
    N6 O3 . 1.387(2) ?
    N1 C1 . 1.339(3) ?
    N1 C5 . 1.354(3) ?
    N3 C13 . 1.336(3) ?
    N3 C17 . 1.355(3) ?
    N5 C25 . 1.339(3) ?
    N5 C29 . 1.342(3) ?
    C27 C26 . 1.363(5) ?
    C27 C28 . 1.385(4) ?
    C27 H27 . 0.9300 ?
    N4 C18 . 1.278(3) ?
    N4 O2 . 1.383(2) ?
    C7 C12 . 1.372(3) ?
    C7 C8 . 1.386(3) ?
    C7 C6 . 1.481(3) ?
    C18 C17 . 1.479(3) ?
    C18 C19 . 1.485(3) ?
    O1 H1A . 0.8200 ?
    O2 H2A . 0.8200 ?
    C19 C24 . 1.377(3) ?
    C19 C20 . 1.390(3) ?
    C5 C4 . 1.381(3) ?
    C5 C6 . 1.485(3) ?
    O3 H3A . 0.8200 ?
    C17 C16 . 1.376(3) ?
    C13 C14 . 1.375(4) ?
    C13 H13 . 0.9300 ?
    C31 C32 . 1.389(4) ?
    C31 C36 . 1.389(4) ?
    C31 C30 . 1.486(3) ?
    C21 C22 . 1.366(4) ?
    C21 C20 . 1.379(4) ?
    C21 H21 . 0.9300 ?
    C1 C2 . 1.377(3) ?
    C1 H1 . 0.9300 ?
    C4 C3 . 1.384(4) ?
    C4 H4 . 0.9300 ?
    C30 C29 . 1.485(3) ?
    C24 C23 . 1.384(4) ?
    C24 H24 . 0.9300 ?
    C14 C15 . 1.372(4) ?
    C14 H14 . 0.9300 ?
    C25 C26 . 1.370(4) ?
    C25 H25 . 0.9300 ?
    C20 H20 . 0.9300 ?
    C29 C28 . 1.380(4) ?
    C23 C22 . 1.371(4) ?
    C23 H23 . 0.9300 ?
    C32 C33 . 1.374(4) ?
    C32 H32 . 0.9300 ?
    C16 C15 . 1.380(4) ?
    C16 H16 . 0.9300 ?
    C33 C34 . 1.369(5) ?
    C33 H33 . 0.9300 ?
    C11 C10 . 1.358(4) ?
    C11 C12 . 1.390(4) ?
    C11 H11 . 0.9300 ?
    C12 H12 . 0.9300 ?
    C2 C3 . 1.365(4) ?
    C2 H2 . 0.9300 ?
    C22 H22 . 0.9300 ?
    C8 C9 . 1.378(4) ?
    C8 H8 . 0.9300 ?
    C9 C10 . 1.362(4) ?
    C9 H9 . 0.9300 ?
    C3 H3 . 0.9300 ?
    C15 H15 . 0.9300 ?
    C35 C34 . 1.367(5) ?
    C35 C36 . 1.388(4) ?
    C35 H35 . 0.9300 ?
    C26 H26 . 0.9300 ?
    C10 H10 . 0.9300 ?
    C36 H36 . 0.9300 ?
    C34 H34 . 0.9300 ?
    C28 H28 . 0.9300 ?
loop_
    _geom_angle_atom_site_label_1
    _geom_angle_atom_site_label_2
    _geom_angle_atom_site_label_3
    _geom_angle_site_symmetry_1
    _geom_angle_site_symmetry_3
    _geom_angle
    _geom_angle_publ_flag
    N2 Nd1 N1 . . 60.38(6) ?
    N2 Nd1 N5 . . 146.60(6) ?
    N1 Nd1 N5 . . 140.98(6) ?
    N2 Nd1 N4 . . 121.50(6) ?
    N1 Nd1 N4 . . 72.25(6) ?
    N5 Nd1 N4 . . 68.74(6) ?
    N2 Nd1 N6 . . 126.82(6) ?
    N1 Nd1 N6 . . 139.68(6) ?
    N5 Nd1 N6 . . 59.14(6) ?
    N4 Nd1 N6 . . 111.33(6) ?
    N2 Nd1 N3 . . 137.44(6) ?
    N1 Nd1 N3 . . 83.49(6) ?
    N5 Nd1 N3 . . 75.89(6) ?
    N4 Nd1 N3 . . 58.57(6) ?
    N6 Nd1 N3 . . 67.56(6) ?
    N2 Nd1 Cl3 . . 74.36(5) ?
    N1 Nd1 Cl3 . . 134.58(4) ?
    N5 Nd1 Cl3 . . 78.41(5) ?
    N4 Nd1 Cl3 . . 136.62(5) ?
    N6 Nd1 Cl3 . . 71.65(5) ?
    N3 Nd1 Cl3 . . 138.76(4) ?
    N2 Nd1 Cl2 . . 69.77(5) ?
    N1 Nd1 Cl2 . . 77.37(5) ?
    N5 Nd1 Cl2 . . 130.24(4) ?
    N4 Nd1 Cl2 . . 131.64(4) ?
    N6 Nd1 Cl2 . . 71.34(5) ?
    N3 Nd1 Cl2 . . 81.64(5) ?
    Cl3 Nd1 Cl2 . . 91.19(4) ?
    N2 Nd1 Cl1 . . 70.22(5) ?
    N1 Nd1 Cl1 . . 81.67(5) ?
    N5 Nd1 Cl1 . . 86.33(5) ?
    N4 Nd1 Cl1 . . 70.85(5) ?
    N6 Nd1 Cl1 . . 138.42(5) ?
    N3 Nd1 Cl1 . . 129.42(4) ?
    Cl3 Nd1 Cl1 . . 79.77(3) ?
    Cl2 Nd1 Cl1 . . 139.95(3) ?
    C6 N2 O1 . . 113.33(18) ?
    C6 N2 Nd1 . . 126.43(14) ?
    O1 N2 Nd1 . . 120.13(13) ?
    C30 N6 O3 . . 113.23(18) ?
    C30 N6 Nd1 . . 125.00(15) ?
    O3 N6 Nd1 . . 121.56(13) ?
    C1 N1 C5 . . 117.13(19) ?
    C1 N1 Nd1 . . 122.39(15) ?
    C5 N1 Nd1 . . 120.07(14) ?
    C13 N3 C17 . . 116.6(2) ?
    C13 N3 Nd1 . . 121.58(15) ?
    C17 N3 Nd1 . . 119.27(14) ?
    C25 N5 C29 . . 117.5(2) ?
    C25 N5 Nd1 . . 120.04(16) ?
    C29 N5 Nd1 . . 122.42(15) ?
    C26 C27 C28 . . 118.7(3) ?
    C26 C27 H27 . . 120.6 ?
    C28 C27 H27 . . 120.6 ?
    C18 N4 O2 . . 112.71(17) ?
    C18 N4 Nd1 . . 125.20(14) ?
    O2 N4 Nd1 . . 122.00(12) ?
    C12 C7 C8 . . 118.9(2) ?
    C12 C7 C6 . . 120.9(2) ?
    C8 C7 C6 . . 120.1(2) ?
    N4 C18 C17 . . 116.40(18) ?
    N4 C18 C19 . . 122.86(19) ?
    C17 C18 C19 . . 120.71(18) ?
    N2 O1 H1A . . 109.5 ?
    N4 O2 H2A . . 109.5 ?
    C24 C19 C20 . . 120.1(2) ?
    C24 C19 C18 . . 119.6(2) ?
    C20 C19 C18 . . 120.2(2) ?
    N1 C5 C4 . . 122.2(2) ?
    N1 C5 C6 . . 116.83(19) ?
    C4 C5 C6 . . 120.9(2) ?
    N6 O3 H3A . . 109.5 ?
    N3 C17 C16 . . 122.7(2) ?
    N3 C17 C18 . . 116.38(19) ?
    C16 C17 C18 . . 120.9(2) ?
    N3 C13 C14 . . 124.0(2) ?
    N3 C13 H13 . . 118.0 ?
    C14 C13 H13 . . 118.0 ?
    C32 C31 C36 . . 119.1(2) ?
    C32 C31 C30 . . 120.8(2) ?
    C36 C31 C30 . . 120.1(3) ?
    N2 C6 C7 . . 124.1(2) ?
    N2 C6 C5 . . 115.26(19) ?
    C7 C6 C5 . . 120.62(19) ?
    C22 C21 C20 . . 120.3(3) ?
    C22 C21 H21 . . 119.9 ?
    C20 C21 H21 . . 119.9 ?
    N1 C1 C2 . . 123.5(2) ?
    N1 C1 H1 . . 118.3 ?
    C2 C1 H1 . . 118.3 ?
    C5 C4 C3 . . 119.1(2) ?
    C5 C4 H4 . . 120.4 ?
    C3 C4 H4 . . 120.4 ?
    N6 C30 C29 . . 115.7(2) ?
    N6 C30 C31 . . 123.3(2) ?
    C29 C30 C31 . . 121.0(2) ?
    C19 C24 C23 . . 119.5(3) ?
    C19 C24 H24 . . 120.3 ?
    C23 C24 H24 . . 120.3 ?
    C15 C14 C13 . . 118.6(2) ?
    C15 C14 H14 . . 120.7 ?
    C13 C14 H14 . . 120.7 ?
    N5 C25 C26 . . 123.7(3) ?
    N5 C25 H25 . . 118.1 ?
    C26 C25 H25 . . 118.1 ?
    C21 C20 C19 . . 119.4(3) ?
    C21 C20 H20 . . 120.3 ?
    C19 C20 H20 . . 120.3 ?
    N5 C29 C28 . . 121.7(2) ?
    N5 C29 C30 . . 117.4(2) ?
    C28 C29 C30 . . 120.9(2) ?
    C22 C23 C24 . . 120.2(3) ?
    C22 C23 H23 . . 119.9 ?
    C24 C23 H23 . . 119.9 ?
    C33 C32 C31 . . 120.5(3) ?
    C33 C32 H32 . . 119.8 ?
    C31 C32 H32 . . 119.8 ?
    C17 C16 C15 . . 119.1(2) ?
    C17 C16 H16 . . 120.5 ?
    C15 C16 H16 . . 120.5 ?
    C34 C33 C32 . . 119.9(3) ?
    C34 C33 H33 . . 120.0 ?
    C32 C33 H33 . . 120.0 ?
    C10 C11 C12 . . 120.1(3) ?
    C10 C11 H11 . . 120.0 ?
    C12 C11 H11 . . 120.0 ?
    C7 C12 C11 . . 120.2(2) ?
    C7 C12 H12 . . 119.9 ?
    C11 C12 H12 . . 119.9 ?
    C3 C2 C1 . . 119.0(2) ?
    C3 C2 H2 . . 120.5 ?
    C1 C2 H2 . . 120.5 ?
    C21 C22 C23 . . 120.4(2) ?
    C21 C22 H22 . . 119.8 ?
    C23 C22 H22 . . 119.8 ?
    C9 C8 C7 . . 120.3(3) ?
    C9 C8 H8 . . 119.8 ?
    C7 C8 H8 . . 119.8 ?
    C10 C9 C8 . . 120.1(3) ?
    C10 C9 H9 . . 120.0 ?
    C8 C9 H9 . . 120.0 ?
    C2 C3 C4 . . 119.0(2) ?
    C2 C3 H3 . . 120.5 ?
    C4 C3 H3 . . 120.5 ?
    C14 C15 C16 . . 118.9(2) ?
    C14 C15 H15 . . 120.6 ?
    C16 C15 H15 . . 120.6 ?
    C34 C35 C36 . . 120.1(3) ?
    C34 C35 H35 . . 120.0 ?
    C36 C35 H35 . . 120.0 ?
    C27 C26 C25 . . 118.7(3) ?
    C27 C26 H26 . . 120.6 ?
    C25 C26 H26 . . 120.6 ?
    C11 C10 C9 . . 120.5(3) ?
    C11 C10 H10 . . 119.8 ?
    C9 C10 H10 . . 119.8 ?
    C35 C36 C31 . . 119.7(3) ?
    C35 C36 H36 . . 120.2 ?
    C31 C36 H36 . . 120.2 ?
    C35 C34 C33 . . 120.7(3) ?
    C35 C34 H34 . . 119.7 ?
    C33 C34 H34 . . 119.7 ?
    C29 C28 C27 . . 119.5(3) ?
    C29 C28 H28 . . 120.2 ?
    C27 C28 H28 . . 120.2 ?
loop_
    _geom_hbond_atom_site_label_D
    _geom_hbond_atom_site_label_H
    _geom_hbond_atom_site_label_A
    _geom_hbond_site_symmetry_A
    _geom_hbond_distance_DH
    _geom_hbond_distance_HA
    _geom_hbond_distance_DA
    _geom_hbond_angle_DHA
    O1 H1A Cl3 . 0.82 2.22 2.966(2) 152
    O2 H2A Cl1 . 0.82 2.19 2.9290(19) 151
    O3 H3A Cl2 . 0.82 2.19 2.930(2) 150
data_global
_journal_date_recd_electronic     2012-03-16
_journal_date_accepted     2012-03-31
_journal_name_full     'Acta Crystallographica, Section E'
_journal_year     2012
_journal_volume     68
_journal_issue      5
_journal_page_first     m578
_journal_page_last     m579
_journal_paper_category     QM
_journal_paper_doi     10.1107/S1600536812014055
_journal_coeditor_code     ZS2190
_publ_contact_author_name     'Hua Yang'
_publ_contact_author_address
;
College of Chemistry and Chemical Engineering, Yan'an University,
Yan'an, Shaanxi 716000, People's Republic of China
;
_publ_contact_author_email     'yanghua7687@163.com'
_publ_contact_author_fax     '+869112332037'
_publ_contact_author_phone     '+869112332037'
_publ_section_title
;\
Trichloridotris{<i>N</i>-[phenyl(pyridin-2-yl)methylidene]hydroxylamine-\
\k^2^<i>N</i>,<i>N</i>'}neodymium(III)
;
loop_
    _publ_author_name
    _publ_author_footnote
    _publ_author_address
    'Yang, Hua' .
;
College of Chemistry and Chemical Engineering, Yan'an University,
Yan'an, Shaanxi 716000, People's Republic of China
;
