# Supplementary material for: Trichloridotris{N-[phen­yl(pyridin-2-yl)methyl­idene]hydroxyl­amine-κ2 N,N′}neodymium(III)
Source: Acta Crystallogr Sect E Struct Rep Online. 2012 Apr 13;68(Pt 5):m578–9. doi: 10.1107/S1600536812014055 (PMC3344326; doi:10.1107/S1600536812014055)
Supplement: Supplementary file 2 [file e-68-0m578-Isup2.hkl]

# 
# h,k,l, Fc-squared, Fo-squared, sigma(Fo-squared) and status flag 
# 
data_I
_shelx_title ' t in P1                          P-1' 
_shelx_refln_list_code          4 
_shelx_F_calc_maximum      203.60 
_exptl_crystal_F_000       845.83 
_reflns_d_resolution_high  0.7828 
 
loop_ 
 _symmetry_equiv_pos_as_xyz 
 'x, y, z' 
 '-x, -y, -z' 
 
_cell_length_a     8.6367 
_cell_length_b    10.4600 
_cell_length_c    19.8470 
_cell_angle_alpha  91.870 
_cell_angle_beta   94.380 
_cell_angle_gamma  92.800 
 
_shelx_F_squared_multiplier     1.000 
 
loop_ 
 _refln_index_h 
 _refln_index_k 
 _refln_index_l 
 _refln_F_squared_calc 
 _refln_F_squared_meas 
 _refln_F_squared_sigma 
 _refln_observed_status 
   1   0   0     6303.99     6976.52    105.12 o 
   2   0   0    39447.04    40971.35    441.20 o 
   3   0   0     8125.03     8499.93     93.66 o 
   4   0   0      104.20      130.09      4.26 o 
   5   0   0      231.15      294.32      8.51 o 
   6   0   0     2238.14     2128.85     30.66 o 
   7   0   0      673.29      712.92     14.93 o 
   8   0   0       24.44       33.58      4.93 o 
   9   0   0     1126.02     1133.25     30.71 o 
  10   0   0        0.31        7.69      8.58 o 
 -10   1   0      364.42      422.70     19.03 o 
  -9   1   0     1044.29     1046.20     29.67 o 
  -8   1   0      215.39      191.96      9.93 o 
  -7   1   0      763.79      768.53     17.01 o 
  -6   1   0      496.43      497.76     11.15 o 
  -5   1   0      437.59      483.64     10.14 o 
  -4   1   0     1503.62     1365.47     18.04 o 
  -3   1   0    31784.59    31911.01    316.13 o 
  -2   1   0      471.21      495.66      7.72 o 
  -1   1   0    17246.93    18421.20    258.10 o 
   0   1   0    19800.33    21820.64    318.29 o 
   1   1   0        0.80        5.26      1.27 o 
   2   1   0       98.98      144.48      5.37 o 
   3   1   0     2596.69     2517.09     32.99 o 
   4   1   0      970.70      962.96     15.11 o 
   5   1   0      284.37      266.02      7.59 o 
   6   1   0     2017.73     1961.07     28.61 o 
   7   1   0      473.33      507.88     12.39 o 
   8   1   0     1349.17     1356.48     23.91 o 
   9   1   0      515.35      506.15     24.99 o 
  10   1   0      415.16      435.58     22.07 o 
 -10   2   0      523.00      615.48     28.40 o 
  -9   2   0       50.27       55.44     11.02 o 
  -8   2   0      223.82      247.45     21.04 o 
  -7   2   0     1436.94     1499.36     26.62 o 
  -6   2   0      972.05      913.44     18.08 o 
  -5   2   0      411.66      393.40      9.08 o 
  -4   2   0     4042.61     3922.69     46.77 o 
  -3   2   0     6372.66     6413.44     71.77 o 
  -2   2   0     1482.86     1634.28     20.42 o 
  -1   2   0     4915.30     4989.15     59.60 o 
   0   2   0      109.26      103.80      3.27 o 
   1   2   0     9333.77     9821.40    114.18 o 
   2   2   0       60.98       32.25      2.82 o 
   3   2   0      974.15      925.98     15.96 o 
   4   2   0     2567.54     2566.01     38.42 o 
   5   2   0     2599.24     2672.28     41.14 o 
   6   2   0      902.20      890.80     16.53 o 
   7   2   0     3312.53     3301.39     44.71 o 
   8   2   0     1302.44     1312.83     41.22 o 
   9   2   0       70.79       87.30     14.02 o 
  10   2   0      246.76      272.99     17.42 o 
 -10   3   0      436.68      439.01     24.55 o 
  -9   3   0       76.73       76.92      9.12 o 
  -8   3   0     1096.17     1178.38     32.96 o 
  -7   3   0     1532.69     1545.82     33.96 o 
  -6   3   0      105.09      112.62      6.27 o 
  -5   3   0      562.47      577.73     13.57 o 
  -4   3   0     1166.02     1051.32     16.14 o 
  -3   3   0      811.17      798.82     12.77 o 
  -2   3   0     7951.62     7993.35     87.99 o 
  -1   3   0     2868.47     2773.31     35.27 o 
   0   3   0     2397.36     2413.81     35.49 o 
   1   3   0      514.36      535.33     13.55 o 
   2   3   0     3145.21     3128.58     42.55 o 
   3   3   0      132.18      128.99      5.04 o 
   4   3   0    11167.08    11372.72    135.50 o 
   5   3   0     2608.80     2553.32     36.76 o 
   6   3   0        3.06        7.91      3.61 o 
   7   3   0     3053.27     3005.43     48.55 o 
   8   3   0      182.42      183.46     10.59 o 
   9   3   0        4.30       -1.95      6.21 o 
  10   3   0      221.84      248.07     27.81 o 
 -10   4   0      242.69      236.17     18.98 o 
  -9   4   0       92.60      111.12     15.30 o 
  -8   4   0        8.46        6.69      5.15 o 
  -7   4   0      977.57      924.61     25.50 o 
  -6   4   0       58.34       66.74      4.75 o 
  -5   4   0     3394.61     3297.03     41.88 o 
  -4   4   0       11.51       28.62      4.55 o 
  -3   4   0     4719.44     4432.75     52.06 o 
  -2   4   0     3176.89     3113.65     37.52 o 
  -1   4   0      107.84       94.89      6.29 o 
   0   4   0     8302.41     8262.36    107.85 o 
   1   4   0     8774.05     8888.83    148.06 o 
   2   4   0     3903.57     3900.78     69.87 o 
   3   4   0     4399.51     4554.49     61.96 o 
   4   4   0     8789.09     8755.01    115.14 o 
   5   4   0      174.73      161.33      6.60 o 
   6   4   0      958.00      932.52     18.81 o 
   7   4   0     1278.07     1285.30     23.99 o 
   8   4   0       31.11       43.68      8.94 o 
   9   4   0      190.64      182.31     18.84 o 
  10   4   0      323.39      342.28     33.64 o 
 -10   5   0        0.06       -8.65     10.13 o 
  -9   5   0      366.63      419.19     23.63 o 
  -8   5   0       86.88      112.62     20.52 o 
  -7   5   0       13.05       21.58      5.78 o 
  -6   5   0     4003.17     3948.15     60.85 o 
  -5   5   0     3090.57     3105.69     46.89 o 
  -4   5   0      237.37      240.25      6.94 o 
  -3   5   0    18007.51    18256.25    198.08 o 
  -2   5   0     2361.27     2490.66     31.86 o 
  -1   5   0     1288.44     1312.20     20.28 o 
   0   5   0     9781.05     9593.37    140.58 o 
   1   5   0     3950.46     3954.66     63.09 o 
   2   5   0      629.20      661.07     16.20 o 
   3   5   0     4313.68     4173.35     62.59 o 
   4   5   0      372.19      376.83     10.45 o 
   5   5   0      569.29      585.47     14.08 o 
   6   5   0     1116.06     1080.93     27.65 o 
   7   5   0      111.98      133.75     13.41 o 
   8   5   0       32.50       24.32     11.21 o 
   9   5   0      143.05      149.71     16.15 o 
 -10   6   0       63.21       77.33     16.65 o 
  -9   6   0      759.61      827.98     34.59 o 
  -8   6   0       66.43       71.38     11.20 o 
  -7   6   0      616.02      606.84     20.82 o 
  -6   6   0     4028.35     4049.45     63.00 o 
  -5   6   0        0.64        1.19      6.40 o 
  -4   6   0     1679.96     1655.26     24.35 o 
  -3   6   0     4389.60     4298.29     52.35 o 
  -2   6   0       90.61      111.31      5.51 o 
  -1   6   0       10.74       11.16      3.17 o 
   0   6   0     2406.95     2441.45     37.27 o 
   1   6   0      461.10      477.62     14.33 o 
   2   6   0     4065.52     4101.88     67.54 o 
   3   6   0     2958.34     3006.74     95.31 o 
   4   6   0     1139.13     1176.97     30.79 o 
   5   6   0     1570.21     1579.00     38.57 o 
   6   6   0     1552.65     1499.27     43.79 o 
   7   6   0       35.79       52.45     15.03 o 
   8   6   0      183.29      199.76     17.44 o 
   9   6   0      309.53      325.33     23.31 o 
  -9   7   0      431.05      486.87     27.02 o 
  -8   7   0       72.04       89.37     12.42 o 
  -7   7   0     1361.14     1337.84     42.30 o 
  -6   7   0     1295.16     1382.60     39.26 o 
  -5   7   0     1023.71      977.18     31.43 o 
  -4   7   0      501.70      503.16     13.92 o 
  -3   7   0      639.47      641.92     14.59 o 
  -2   7   0     1102.74     1115.20     20.24 o 
  -1   7   0      506.04      516.15     11.90 o 
   0   7   0      113.79      107.07      4.69 o 
   1   7   0     2513.57     2577.96     47.03 o 
   2   7   0     3700.20     3573.79     61.77 o 
   3   7   0      393.96      359.77     15.57 o 
   4   7   0     2634.32     2591.68     48.84 o 
   5   7   0     1033.95     1045.70     30.67 o 
   6   7   0      182.52      190.99     21.98 o 
   7   7   0      170.16      181.37     17.37 o 
   8   7   0      123.09      135.61     17.05 o 
   9   7   0       91.37      127.93     31.18 o 
  -9   8   0       14.91        0.96     22.21 o 
  -8   8   0      681.62      763.50     36.58 o 
  -7   8   0      672.88      671.59     28.98 o 
  -6   8   0        9.67       16.22      7.12 o 
  -5   8   0     1646.78     1701.75     33.85 o 
  -4   8   0      261.19      257.54     13.60 o 
  -3   8   0       14.94        9.94      4.93 o 
  -2   8   0     1793.50     1828.11     29.70 o 
  -1   8   0     2191.92     2232.94     37.51 o 
   0   8   0       21.05       20.95      6.00 o 
   1   8   0     6855.66     6613.49    105.24 o 
   2   8   0     2731.53     2560.75     55.57 o 
   3   8   0      206.51      231.43     13.43 o 
   4   8   0     1725.80     1752.29     59.30 o 
   5   8   0      194.26      176.07     16.00 o 
   6   8   0       17.34       15.23      7.25 o 
   7   8   0      331.29      320.30     28.04 o 
   8   8   0      141.19      116.67     15.62 o 
  -8   9   0      609.26      668.87     31.66 o 
  -7   9   0      122.23      117.03     13.67 o 
  -6   9   0      339.04      321.39     19.66 o 
  -5   9   0     1161.52     1167.52     29.35 o 
  -4   9   0     1177.77     1198.77     26.67 o 
  -3   9   0       20.27        6.36      5.42 o 
  -2   9   0     7672.65     7532.32    105.33 o 
  -1   9   0     1541.22     1547.10     34.61 o 
   0   9   0     2649.16     2618.59     57.94 o 
   1   9   0     4458.54     4250.64     84.78 o 
   2   9   0        2.44       -2.21      5.60 o 
   3   9   0      102.25      114.75     11.61 o 
   4   9   0      453.10      457.41     20.55 o 
   5   9   0      201.39      184.75     17.41 o 
   6   9   0       44.27       30.80     10.45 o 
   7   9   0      517.06      459.43     47.78 o 
  -7  10   0        6.70       12.88     10.18 o 
  -6  10   0      269.46      295.32     19.50 o 
  -5  10   0     1087.41     1093.27     30.53 o 
  -4  10   0      528.58      494.36     18.96 o 
  -3  10   0     1206.28     1163.16     35.05 o 
  -2  10   0      972.45      967.43     34.94 o 
  -1  10   0       36.28       29.36      8.37 o 
   0  10   0      649.67      645.57     24.57 o 
   1  10   0      343.08      349.22     17.75 o 
   2  10   0      224.19      223.46     18.20 o 
   3  10   0      142.37      164.65     13.01 o 
   4  10   0      175.27      150.78     16.28 o 
   5  10   0       32.56       33.32     10.98 o 
   6  10   0      478.43      511.30     30.76 o 
  -6  11   0      700.33      696.90     38.51 o 
  -5  11   0      394.56      392.52     42.62 o 
  -4  11   0        8.89        7.48      8.30 o 
  -3  11   0      962.40      933.99     34.15 o 
  -2  11   0       48.91       65.46     10.74 o 
  -1  11   0     1146.30     1094.27     55.55 o 
   0  11   0     1084.76     1051.82     34.15 o 
   1  11   0       10.64       22.22      8.07 o 
   2  11   0      656.79      624.58     25.71 o 
   3  11   0      488.14      457.38     27.69 o 
   4  11   0       39.87       44.17     12.26 o 
   5  11   0      413.49      401.50     27.72 o 
  -5  12   0       15.45       19.74     20.64 o 
  -4  12   0      235.66      249.92     21.98 o 
  -3  12   0      343.08      384.10     23.45 o 
  -2  12   0      263.61      279.01     24.53 o 
  -1  12   0     1293.83     1239.82     39.54 o 
   0  12   0      588.75      553.34     25.23 o 
   1  12   0      196.52      201.97     15.86 o 
   2  12   0      812.82      820.83     31.37 o 
   3  12   0      456.52      510.38     30.91 o 
   4  12   0       54.13       52.56     13.57 o 
  -3  13   0       31.76       47.58     13.76 o 
  -2  13   0      449.66      509.69     25.74 o 
  -1  13   0      511.78      536.47     26.18 o 
   0  13   0      111.04      121.36     14.01 o 
   1  13   0      253.81      275.91     19.33 o 
  -2 -13   1       44.52       59.41     27.81 o 
  -1 -13   1      545.18      581.09     27.40 o 
   0 -13   1      586.80      630.46     29.75 o 
   1 -13   1       23.70       10.97      8.81 o 
   2 -13   1      428.94      434.07     23.68 o 
   3 -13   1      744.54      721.86     30.74 o 
  -4 -12   1      738.32      727.61     38.24 o 
  -3 -12   1      344.67      374.03     27.14 o 
  -2 -12   1       47.23       52.46     11.10 o 
  -1 -12   1      587.37      545.84     32.80 o 
   0 -12   1      487.88      473.77     23.33 o 
   1 -12   1       55.42       47.33     10.56 o 
   2 -12   1      902.42      914.66     33.12 o 
   3 -12   1      333.35      335.89     20.05 o 
   4 -12   1       88.17       84.85     12.23 o 
   5 -12   1      594.34      600.66     55.18 o 
  -5 -11   1      242.52      216.59     29.16 o 
  -4 -11   1      594.45      612.68     33.33 o 
  -3 -11   1      136.57      119.37     12.55 o 
  -2 -11   1      153.53      154.72     13.40 o 
  -1 -11   1     1212.84     1147.47     36.03 o 
   0 -11   1      117.58      123.28     12.56 o 
   1 -11   1      181.52      190.11     14.70 o 
   2 -11   1     1592.13     1547.76     44.86 o 
   3 -11   1        6.73        8.04      8.27 o 
   4 -11   1      874.21      830.85     30.25 o 
   5 -11   1      632.67      657.64     54.28 o 
   6 -11   1       31.61       17.94     21.08 o 
  -6 -10   1      135.05      128.04     17.23 o 
  -5 -10   1      296.24      341.65     24.33 o 
  -4 -10   1      280.82      267.35     16.62 o 
  -3 -10   1       10.58       -1.34      7.19 o 
  -2 -10   1      238.98      210.14     20.98 o 
  -1 -10   1      715.92      701.29     25.69 o 
   0 -10   1       40.41       55.09      9.03 o 
   1 -10   1     2171.86     2096.55     51.22 o 
   2 -10   1      716.43      703.03     26.23 o 
   3 -10   1     1899.00     1861.88     47.58 o 
   4 -10   1     1577.90     1635.68     37.87 o 
   5 -10   1      141.50      117.59     10.93 o 
   6 -10   1      492.32      528.77     25.87 o 
   7 -10   1      258.23      221.27     18.00 o 
  -7  -9   1       35.63       53.88     22.88 o 
  -6  -9   1      228.44      243.94     20.44 o 
  -5  -9   1      133.38      145.71     15.58 o 
  -4  -9   1       52.42       60.21     11.29 o 
  -3  -9   1      300.72      306.21     19.41 o 
  -2  -9   1     1338.80     1243.75     35.02 o 
  -1  -9   1      370.28      373.02     17.78 o 
   0  -9   1     3912.98     3732.43     76.18 o 
   1  -9   1     1980.55     1966.06     40.98 o 
   2  -9   1      265.56      265.92     15.62 o 
   3  -9   1     3008.58     3071.42     67.68 o 
   4  -9   1     1325.96     1298.95     28.06 o 
   5  -9   1       83.10       77.96      9.46 o 
   6  -9   1      484.67      511.93     20.03 o 
   7  -9   1      481.45      524.92     26.30 o 
   8  -9   1      166.47      185.56     19.31 o 
  -8  -8   1       44.20       59.18     10.26 o 
  -7  -8   1      241.20      224.43     16.05 o 
  -6  -8   1      131.37      115.45     14.18 o 
  -5  -8   1      329.98      335.40     22.80 o 
  -4  -8   1       14.94       22.00      6.89 o 
  -3  -8   1     4092.06     3968.11     79.66 o 
  -2  -8   1     1645.80     1545.42     38.99 o 
  -1  -8   1     1349.36     1276.31     33.79 o 
   0  -8   1     3532.79     3497.58     85.79 o 
   1  -8   1      537.29      496.23     12.41 o 
   2  -8   1      318.05      313.90     10.19 o 
   3  -8   1     1739.18     1735.29     29.29 o 
   4  -8   1     1120.59     1120.06     24.54 o 
   5  -8   1       25.84       24.67      5.56 o 
   6  -8   1     1465.25     1410.28     35.00 o 
   7  -8   1      129.46      115.87     13.08 o 
   8  -8   1      137.40      134.00     15.09 o 
   9  -8   1      527.17      538.98     36.32 o 
  -9  -7   1      132.92      119.94     21.31 o 
  -8  -7   1       12.53       11.57      8.49 o 
  -7  -7   1      902.34      819.01     35.99 o 
  -6  -7   1     1068.58     1100.59     54.06 o 
  -5  -7   1      288.40      287.54     13.17 o 
  -4  -7   1     2013.52     1858.27     51.45 o 
  -3  -7   1     3778.03     3639.63     84.21 o 
  -2  -7   1        6.67        8.06      4.99 o 
  -1  -7   1     2980.07     2912.92     51.93 o 
   0  -7   1     4025.56     3863.53    109.48 o 
   1  -7   1      107.63      128.89      6.09 o 
   2  -7   1     3635.69     3725.60     50.88 o 
   3  -7   1     1088.15     1096.85     18.76 o 
   4  -7   1        0.22        1.63      3.21 o 
   5  -7   1      857.91      830.10     22.27 o 
   6  -7   1      854.41      832.07     24.64 o 
   7  -7   1      280.14      255.99     13.99 o 
   8  -7   1      825.07      820.76     54.91 o 
   9  -7   1      254.38      283.18     20.94 o 
  -9  -6   1       42.60       18.58      9.64 o 
  -8  -6   1       89.92       79.30     12.50 o 
  -7  -6   1     1190.37     1237.77     44.06 o 
  -6  -6   1      299.61      332.85     16.25 o 
  -5  -6   1      119.52      129.83     12.22 o 
  -4  -6   1     2473.23     2447.72     52.49 o 
  -3  -6   1      932.84      944.57     23.02 o 
  -2  -6   1      138.20      117.56      7.47 o 
  -1  -6   1     6315.22     6216.80     96.39 o 
   0  -6   1      107.71      138.76      8.39 o 
   1  -6   1     1307.58     1302.61     21.09 o 
   2  -6   1     3012.37     2982.08     38.17 o 
   3  -6   1       24.73       25.07      3.66 o 
   4  -6   1     2718.00     2645.51     35.43 o 
   5  -6   1     2276.04     2228.97     34.52 o 
   6  -6   1       10.83       10.20      5.86 o 
   7  -6   1     1681.98     1686.30     48.61 o 
   8  -6   1      876.51      909.66     34.51 o 
   9  -6   1        3.23       20.01      9.90 o 
  10  -6   1      214.14      229.48     24.11 o 
 -10  -5   1      335.36      321.19     33.64 o 
  -9  -5   1       83.41       71.73     12.04 o 
  -8  -5   1      412.32      450.76     26.92 o 
  -7  -5   1      996.74     1009.44     30.30 o 
  -6  -5   1        0.04       -3.52      3.64 o 
  -5  -5   1      903.48      902.18     18.57 o 
  -4  -5   1     1961.30     1929.15     30.66 o 
  -3  -5   1     3039.86     3161.82     61.16 o 
  -2  -5   1     1743.26     1784.51     33.46 o 
  -1  -5   1     2404.05     2232.24     39.23 o 
   0  -5   1     2414.09     2429.89     32.71 o 
   1  -5   1     2121.67     2016.36     26.55 o 
   2  -5   1      897.66      793.21     13.43 o 
   3  -5   1      416.40      395.71      9.10 o 
   4  -5   1     6250.75     6043.54     70.71 o 
   5  -5   1     3412.52     3363.85     43.25 o 
   6  -5   1      667.44      669.93     17.56 o 
   7  -5   1     1084.66     1081.78     28.74 o 
   8  -5   1      814.24      817.03     25.61 o 
   9  -5   1      152.80      144.52     15.10 o 
  10  -5   1      284.78      304.26     26.45 o 
 -10  -4   1      110.58      113.49     20.19 o 
  -9  -4   1      167.18      168.52     16.00 o 
  -8  -4   1     1141.57     1166.17     53.83 o 
  -7  -4   1      428.60      457.49     14.07 o 
  -6  -4   1     1550.39     1531.75     26.31 o 
  -5  -4   1     1769.67     1810.76     30.41 o 
  -4  -4   1      361.71      363.75     17.31 o 
  -3  -4   1     8445.11     8433.13    109.85 o 
  -2  -4   1     1353.60     1307.91     28.65 o 
  -1  -4   1     2598.58     2654.00     43.65 o 
   0  -4   1    10202.99    10416.54    122.30 o 
   1  -4   1     9961.73    10080.75    110.46 o 
   2  -4   1     5011.35     4978.01     57.40 o 
   3  -4   1     5107.61     5201.22     60.40 o 
   4  -4   1     4908.25     4995.67     59.14 o 
   5  -4   1      779.68      786.79     14.45 o 
   6  -4   1     2382.56     2368.96     33.43 o 
   7  -4   1     1390.01     1464.85     34.38 o 
   8  -4   1       67.87       70.88      8.13 o 
   9  -4   1      280.13      269.90     15.05 o 
  10  -4   1      112.11      124.89     14.48 o 
 -10  -3   1        1.87        2.69     10.32 o 
  -9  -3   1      329.82      334.18     13.58 o 
  -8  -3   1      968.72      940.92     22.54 o 
  -7  -3   1      268.73      278.03      9.99 o 
  -6  -3   1     3237.35     3299.64     46.81 o 
  -5  -3   1     3084.06     3114.70     46.78 o 
  -4  -3   1     1317.44     1331.66     22.80 o 
  -3  -3   1     9493.32     9321.67    120.20 o 
  -2  -3   1     1671.40     1705.75     24.85 o 
  -1  -3   1     6128.76     6653.93     97.54 o 
   0  -3   1     7067.96     7062.25     77.61 o 
   1  -3   1     7656.40     7784.22     85.41 o 
   2  -3   1     1236.70     1236.21     16.97 o 
   3  -3   1     6539.76     6480.67     73.17 o 
   4  -3   1      616.59      600.57     11.09 o 
   5  -3   1      251.36      271.73      8.00 o 
   6  -3   1     4758.04     4791.60     65.78 o 
   7  -3   1       29.03       35.57      7.95 o 
   8  -3   1      252.37      220.04     13.92 o 
   9  -3   1      746.79      748.12     34.38 o 
  10  -3   1        1.88       14.21      8.20 o 
 -10  -2   1       94.41      100.06     11.55 o 
  -9  -2   1      863.03      855.25     22.73 o 
  -8  -2   1      542.28      553.02     15.06 o 
  -7  -2   1      767.83      744.92     15.88 o 
  -6  -2   1     4389.68     4223.44     53.16 o 
  -5  -2   1       45.04       56.87      4.75 o 
  -4  -2   1     4088.34     4034.31     56.46 o 
  -3  -2   1    14430.69    14274.44    180.94 o 
  -2  -2   1     5888.15     6075.48     78.67 o 
  -1  -2   1      728.84      741.48     13.99 o 
   0  -2   1     9972.60    10907.04    109.71 o 
   1  -2   1       86.55       98.20      2.88 o 
   2  -2   1     1846.46     1765.22     21.99 o 
   3  -2   1    14829.54    15011.60    162.00 o 
   4  -2   1     1809.09     2016.60     26.59 o 
   5  -2   1     1875.97     1900.92     26.51 o 
   6  -2   1     1932.10     1926.59     28.05 o 
   7  -2   1       82.13       91.19      7.04 o 
   8  -2   1     1312.77     1320.88     32.84 o 
   9  -2   1     1630.12     1675.44     42.80 o 
  10  -2   1        0.75        0.89      6.43 o 
 -10  -1   1      508.41      499.39     34.39 o 
  -9  -1   1      420.91      433.38     17.70 o 
  -8  -1   1       99.03       96.96      6.68 o 
  -7  -1   1     3028.14     3132.56     42.37 o 
  -6  -1   1     1894.74     1881.60     25.85 o 
  -5  -1   1     2212.61     2350.60     33.96 o 
  -4  -1   1     4692.30     4804.89     72.22 o 
  -3  -1   1       19.72       23.41      2.35 o 
  -2  -1   1      154.42      164.35      8.71 o 
  -1  -1   1    36641.46    38401.04    540.62 o 
   0  -1   1     6861.46     7800.19     85.50 o 
   1  -1   1     9790.97    10976.58    110.15 o 
   2  -1   1    11124.30    11865.26    119.44 o 
   3  -1   1       64.50       64.65      3.97 o 
   4  -1   1    20857.71    21696.67    217.14 o 
   5  -1   1     2316.84     2288.63     28.34 o 
   6  -1   1      506.96      462.47     10.59 o 
   7  -1   1      216.73      237.52      9.13 o 
   8  -1   1      663.64      645.97     21.08 o 
   9  -1   1      867.94      887.93     27.32 o 
  10  -1   1      210.01      222.44     16.79 o 
 -11   0   1       76.14       79.88     15.32 o 
 -10   0   1      896.55      862.25     29.01 o 
  -9   0   1       13.41       27.80      6.77 o 
  -8   0   1      757.53      777.88     16.76 o 
  -7   0   1     1545.77     1550.58     25.05 o 
  -6   0   1       30.42       21.86      3.14 o 
  -5   0   1      977.83      894.43     14.30 o 
  -4   0   1     3597.35     3616.10     40.63 o 
  -3   0   1      544.21      611.48     10.00 o 
  -2   0   1     5806.04     6007.35     71.02 o 
  -1   0   1    19908.63    21567.84    306.83 o 
   0   0   1      183.92       -0.45      0.45 o 
   1   0   1     7282.21     8227.49     83.55 o 
   2   0   1      413.33      435.18      7.40 o 
   3   0   1     5928.86     6127.39     64.45 o 
   4   0   1     2358.88     2329.32     32.15 o 
   5   0   1     2526.46     2445.60     34.45 o 
   6   0   1     1032.52     1078.78     18.95 o 
   7   0   1      584.43      607.00     13.50 o 
   8   0   1      782.87      783.08     20.72 o 
   9   0   1        0.12       16.49      6.67 o 
  10   0   1      896.77      940.60     33.99 o 
 -11   1   1      244.47      279.47     36.34 o 
 -10   1   1      261.25      311.09     22.78 o 
  -9   1   1      554.49      572.92     20.89 o 
  -8   1   1      294.90      311.64     22.06 o 
  -7   1   1       85.94       89.39      5.50 o 
  -6   1   1     1103.46     1104.88     21.58 o 
  -5   1   1     2302.73     2234.12     39.02 o 
  -4   1   1    10709.08    10658.57    127.08 o 
  -3   1   1     6537.02     6741.31     80.31 o 
  -2   1   1    18757.92    19105.79    415.04 o 
  -1   1   1      389.33      521.69     11.54 o 
   0   1   1    14093.51    14518.68    432.89 o 
   1   1   1     8393.21     8853.59     89.17 o 
   2   1   1     6354.42     6567.99     84.64 o 
   3   1   1     3578.08     3536.59     50.22 o 
   4   1   1     2335.65     2501.13     41.66 o 
   5   1   1      386.41      382.60      9.73 o 
   6   1   1      469.12      484.61     12.21 o 
   7   1   1      818.55      826.75     18.23 o 
   8   1   1       52.89       65.86      6.42 o 
   9   1   1      134.51      164.32     13.27 o 
  10   1   1      482.10      526.21     32.04 o 
 -10   2   1       19.37       39.56      9.87 o 
  -9   2   1     1038.32     1090.53     30.44 o 
  -8   2   1      789.75      801.38     23.77 o 
  -7   2   1      329.82      316.49     10.59 o 
  -6   2   1     5022.66     5002.33     66.02 o 
  -5   2   1     2019.18     2013.13     29.94 o 
  -4   2   1       66.86       91.81      4.35 o 
  -3   2   1     9419.74     9711.32    114.80 o 
  -2   2   1     9517.56     9678.00    113.98 o 
  -1   2   1     3954.15     4292.89     56.77 o 
   0   2   1      339.38      360.49      8.21 o 
   1   2   1     4891.40     4941.57     58.16 o 
   2   2   1     1688.04     1851.33     22.55 o 
   3   2   1     8590.80     8509.72    101.16 o 
   4   2   1      835.29      785.13     21.39 o 
   5   2   1       55.37       62.85      3.77 o 
   6   2   1     3415.55     3423.29     44.47 o 
   7   2   1      259.60      249.40      9.60 o 
   8   2   1      393.64      391.57     16.83 o 
   9   2   1      667.92      650.98     25.87 o 
  10   2   1       97.81      120.68     12.67 o 
 -10   3   1       61.00       84.41     12.55 o 
  -9   3   1      713.12      750.27     30.80 o 
  -8   3   1       54.17       55.02      7.43 o 
  -7   3   1       20.17       23.80      5.26 o 
  -6   3   1     3607.38     3477.67     48.66 o 
  -5   3   1      212.33      191.14      8.43 o 
  -4   3   1       57.11       78.27      6.03 o 
  -3   3   1    17410.86    17681.30    205.96 o 
  -2   3   1     3515.23     3544.85     44.36 o 
  -1   3   1     4814.29     4844.70     64.32 o 
   0   3   1     4511.28     4656.53     78.94 o 
   1   3   1     2195.02     2337.53     29.19 o 
   2   3   1     7721.01     8008.97    104.62 o 
   3   3   1    14200.56    14730.35    158.86 o 
   4   3   1        4.74        8.57      2.71 o 
   5   3   1     1481.59     1553.22     24.96 o 
   6   3   1     3163.58     3136.49     41.59 o 
   7   3   1       18.32       32.39      6.05 o 
   8   3   1      880.89      955.99     25.53 o 
   9   3   1      972.26      911.14     31.14 o 
  10   3   1        0.76        4.49     11.66 o 
 -10   4   1      436.68      474.85     26.07 o 
  -9   4   1      347.35      367.93     21.68 o 
  -8   4   1      630.92      635.80     26.85 o 
  -7   4   1     1936.28     1900.21     49.17 o 
  -6   4   1     2639.53     2596.08     38.70 o 
  -5   4   1      115.96      118.94      4.86 o 
  -4   4   1     6266.42     6327.90     72.63 o 
  -3   4   1     3865.66     3829.89     48.88 o 
  -2   4   1     7208.97     7226.51     87.26 o 
  -1   4   1    11907.07    11995.98    154.37 o 
   0   4   1    11717.23    11836.61    169.36 o 
   1   4   1     1404.41     1430.15     27.95 o 
   2   4   1     6909.78     7055.24     83.53 o 
   3   4   1     5776.93     5913.30     71.61 o 
   4   4   1      167.33      171.00      6.16 o 
   5   4   1     1792.37     1841.17     30.82 o 
   6   4   1     2209.92     2230.96     37.25 o 
   7   4   1      195.55      173.59     11.14 o 
   8   4   1      229.23      253.35     17.90 o 
   9   4   1      298.90      251.66     27.36 o 
  10   4   1       78.15       86.58     19.29 o 
 -10   5   1      405.67      426.85     31.24 o 
  -9   5   1      169.70      165.45     15.69 o 
  -8   5   1      285.12      266.16     17.87 o 
  -7   5   1     1294.64     1256.82     31.22 o 
  -6   5   1     1069.91     1123.95     26.44 o 
  -5   5   1      941.47      930.76     15.70 o 
  -4   5   1     5605.29     5570.79     65.20 o 
  -3   5   1     1232.01     1246.13     19.89 o 
  -2   5   1     8091.90     8073.81    107.44 o 
  -1   5   1     4886.41     4905.89     67.62 o 
   0   5   1     1238.23     1295.00     30.75 o 
   1   5   1     7360.45     7653.42     99.78 o 
   2   5   1     2427.92     2323.09     46.35 o 
   3   5   1      327.97      276.18      7.66 o 
   4   5   1     1622.73     1611.76     25.12 o 
   5   5   1     2054.91     2042.06     31.37 o 
   6   5   1       52.94       67.79      6.51 o 
   7   5   1     1315.40     1369.14     45.01 o 
   8   5   1        7.13        1.20      6.50 o 
   9   5   1       10.12       16.60     11.66 o 
 -10   6   1       87.95      118.65     21.08 o 
  -9   6   1       16.20       18.67      9.61 o 
  -8   6   1      354.49      352.02     24.39 o 
  -7   6   1     1047.24     1096.44     36.94 o 
  -6   6   1      439.82      487.25     17.82 o 
  -5   6   1     1862.21     1885.31     34.09 o 
  -4   6   1     1474.59     1457.83     21.84 o 
  -3   6   1      267.21      280.98      8.75 o 
  -2   6   1     3891.77     3940.28     57.32 o 
  -1   6   1      823.52      870.57     17.63 o 
   0   6   1       60.37       66.84      4.24 o 
   1   6   1     4742.29     4620.13     64.47 o 
   2   6   1     1450.25     1471.46     35.19 o 
   3   6   1       78.06       91.65      7.40 o 
   4   6   1     2528.71     2469.96     43.25 o 
   5   6   1       91.68       87.57      8.27 o 
   6   6   1      520.75      585.76     27.12 o 
   7   6   1     1039.55     1045.83     39.64 o 
   8   6   1        2.50        7.32      7.45 o 
   9   6   1      116.25      129.46     17.72 o 
  -9   7   1      453.27      466.90     28.74 o 
  -8   7   1     1113.04     1117.78     39.96 o 
  -7   7   1      323.30      322.97     22.52 o 
  -6   7   1     1483.18     1488.75     30.54 o 
  -5   7   1      879.28      862.53     20.94 o 
  -4   7   1       33.37       28.82      5.26 o 
  -3   7   1     1521.24     1563.13     26.09 o 
  -2   7   1     1260.27     1328.62     22.78 o 
  -1   7   1      231.16      263.48      9.30 o 
   0   7   1      472.43      496.17     12.64 o 
   1   7   1     2471.06     2420.10     47.27 o 
   2   7   1      195.59      176.48     11.27 o 
   3   7   1     2104.62     2170.31     47.91 o 
   4   7   1     3040.79     2929.09     61.38 o 
   5   7   1       30.11       38.37      8.88 o 
   6   7   1     1307.68     1310.70     55.18 o 
   7   7   1      758.94      754.84     37.01 o 
   8   7   1        0.08        0.26      8.08 o 
   9   7   1      257.90      286.32     23.16 o 
  -9   8   1      651.72      715.95     41.87 o 
  -8   8   1      355.59      344.45     22.18 o 
  -7   8   1       76.47       72.52     11.15 o 
  -6   8   1     1566.76     1686.52     47.93 o 
  -5   8   1        9.65       10.50      7.87 o 
  -4   8   1      965.84      921.12     21.91 o 
  -3   8   1     2624.45     2660.90     44.24 o 
  -2   8   1       10.48        4.68      4.06 o 
  -1   8   1      867.09      885.19     19.69 o 
   0   8   1     4427.96     4407.35     73.96 o 
   1   8   1      432.78      418.71     15.39 o 
   2   8   1     1290.77     1245.69     33.32 o 
   3   8   1     3039.95     2920.30     62.07 o 
   4   8   1      667.61      612.31     22.47 o 
   5   8   1      251.58      234.79     26.02 o 
   6   8   1      679.62      671.42     32.24 o 
   7   8   1      245.40      249.81     20.59 o 
   8   8   1       49.99       47.46     11.55 o 
  -8   9   1        6.83        6.40     15.41 o 
  -7   9   1      405.09      423.83     23.67 o 
  -6   9   1      779.17      781.59     31.10 o 
  -5   9   1        8.09       -8.82     10.81 o 
  -4   9   1      849.37      866.47     22.05 o 
  -3   9   1     1647.53     1696.96     32.81 o 
  -2   9   1       38.59       34.82      7.35 o 
  -1   9   1     1684.66     1707.01     42.44 o 
   0   9   1     5142.81     5135.42     89.92 o 
   1   9   1       49.58       52.38      8.61 o 
   2   9   1      493.98      498.65     20.22 o 
   3   9   1      877.16      868.42     28.17 o 
   4   9   1       58.11       35.93      9.82 o 
   5   9   1      217.37      209.78     26.24 o 
   6   9   1      280.12      274.15     21.40 o 
   7   9   1        3.26        4.72      9.00 o 
  -7  10   1      536.61      538.95     27.45 o 
  -6  10   1      363.18      390.77     22.43 o 
  -5  10   1      463.69      466.43     20.56 o 
  -4  10   1     1632.96     1635.96     37.99 o 
  -3  10   1      523.55      536.38     22.75 o 
  -2  10   1     1947.21     1882.87     47.85 o 
  -1  10   1     1373.23     1295.70     37.19 o 
   0  10   1      286.14      313.26     17.04 o 
   1  10   1      564.94      570.90     22.85 o 
   2  10   1      414.65      421.13     24.09 o 
   3  10   1        1.59        3.29      8.60 o 
   4  10   1      613.00      625.64     31.78 o 
   5  10   1      122.57      146.60     39.03 o 
   6  10   1       44.84       51.81     18.39 o 
  -6  11   1        6.43      -12.03     13.23 o 
  -5  11   1      510.80      464.25     28.65 o 
  -4  11   1      174.70      204.84     19.39 o 
  -3  11   1        0.06        4.23      7.91 o 
  -2  11   1      698.49      714.92     27.67 o 
  -1  11   1      460.63      455.39     23.59 o 
   0  11   1       32.52       34.41     10.12 o 
   1  11   1      752.58      717.70     27.36 o 
   2  11   1        5.85        2.22      7.08 o 
   3  11   1      140.96      141.60     16.54 o 
   4  11   1      946.07      985.24     43.19 o 
   5  11   1      118.44      119.56     16.54 o 
  -5  12   1      409.92      454.87     48.00 o 
  -4  12   1        8.91       20.60     11.00 o 
  -3  12   1      377.66      381.22     21.34 o 
  -2  12   1      718.21      748.09     29.77 o 
  -1  12   1        0.71       -4.77      7.88 o 
   0  12   1      729.81      693.06     28.44 o 
   1  12   1      812.95      816.03     30.93 o 
   2  12   1        5.37       17.94     10.77 o 
   3  12   1      684.55      698.95     36.46 o 
   4  12   1      674.51      639.73     49.57 o 
  -3  13   1      697.15      786.31     40.03 o 
  -2  13   1      393.95      403.54     23.32 o 
  -1  13   1       51.51       59.45     15.17 o 
   0  13   1      833.41      900.02     34.34 o 
   1  13   1      352.78      347.50     26.12 o 
  -2 -13   2      370.83      380.74     22.39 o 
  -1 -13   2      224.90      253.63     18.74 o 
   0 -13   2      118.68      138.87     14.84 o 
   1 -13   2      695.47      707.53     30.20 o 
   2 -13   2      396.31      397.36     22.80 o 
  -4 -12   2        7.25        4.56     11.89 o 
  -3 -12   2      628.31      652.28     28.35 o 
  -2 -12   2      755.32      741.21     52.90 o 
  -1 -12   2        8.00       16.89      8.74 o 
   0 -12   2      611.27      656.90     27.69 o 
   1 -12   2      972.88      864.88     32.09 o 
   2 -12   2      204.50      198.69     15.91 o 
   3 -12   2      162.23      145.83     14.19 o 
   4 -12   2      520.20      558.09     33.98 o 
   5 -12   2      173.81      200.52     34.09 o 
  -5 -11   2      451.55      483.08     30.59 o 
  -4 -11   2       33.74        7.16     10.13 o 
  -3 -11   2      981.03      948.39     33.37 o 
  -2 -11   2      580.69      571.03     24.66 o 
  -1 -11   2       39.93       40.54      9.24 o 
   0 -11   2      648.43      648.18     26.02 o 
   1 -11   2      548.41      552.38     23.99 o 
   2 -11   2       84.26       84.25     11.48 o 
   3 -11   2      321.44      395.77     20.39 o 
   4 -11   2      299.79      283.07     17.61 o 
   5 -11   2      165.55      151.21     18.71 o 
   6 -11   2      473.80      431.99     45.76 o 
  -6 -10   2      514.27      564.23     40.15 o 
  -5 -10   2      236.54      252.50     31.40 o 
  -4 -10   2      515.28      501.33     37.70 o 
  -3 -10   2      378.86      357.59     18.71 o 
  -2 -10   2       59.26       50.92      8.67 o 
  -1 -10   2      298.52      260.61     16.91 o 
   0 -10   2      687.43      656.24     24.90 o 
   1 -10   2        5.99        8.42      9.60 o 
   2 -10   2     1633.45     1573.59     42.36 o 
   3 -10   2      931.89      995.15     35.25 o 
   4 -10   2      236.86      221.18     12.91 o 
   5 -10   2      871.12      894.80     27.44 o 
   6 -10   2      260.94      254.38     18.32 o 
   7 -10   2        0.04        3.17     12.58 o 
  -7  -9   2      393.93      390.68     26.80 o 
  -6  -9   2      119.48      150.90     16.78 o 
  -5  -9   2        5.75       -2.31      6.41 o 
  -4  -9   2     1051.23      988.88     42.55 o 
  -3  -9   2      473.64      417.28     19.20 o 
  -2  -9   2       41.58       46.52      8.08 o 
  -1  -9   2     3611.23     3328.54     76.77 o 
   0  -9   2      839.79      806.35     38.33 o 
   1  -9   2     1343.55     1326.19     31.59 o 
   2  -9   2     4132.20     4032.62     70.86 o 
   3  -9   2      666.10      608.50     17.25 o 
   4  -9   2       35.86       30.68      7.88 o 
   5  -9   2     1736.90     1636.49     38.60 o 
   6  -9   2      300.93      315.33     16.00 o 
   7  -9   2      102.13       82.93     12.25 o 
   8  -9   2      707.37      772.48     34.00 o 
  -8  -8   2       18.44       17.73     10.32 o 
  -7  -8   2      472.31      511.83     29.10 o 
  -6  -8   2       55.37       49.94     12.34 o 
  -5  -8   2      553.20      544.39     22.40 o 
  -4  -8   2     2530.01     2471.21     83.09 o 
  -3  -8   2      683.84      628.66     23.00 o 
  -2  -8   2     3458.10     3281.37     67.97 o 
  -1  -8   2     3481.55     3277.37     67.17 o 
   0  -8   2      697.98      692.27     23.31 o 
   1  -8   2     2983.28     3014.86     43.05 o 
   2  -8   2     1785.57     1759.65     29.32 o 
   3  -8   2      103.93      103.31      6.17 o 
   4  -8   2      463.92      477.82     14.89 o 
   5  -8   2      734.27      802.83     20.55 o 
   6  -8   2       10.78       -2.44      5.85 o 
   7  -8   2      308.68      275.39     14.95 o 
   8  -8   2      654.13      645.29     30.04 o 
   9  -8   2        0.75       18.22     20.41 o 
  -9  -7   2        4.97        3.89      8.55 o 
  -8  -7   2      284.44      269.32     43.74 o 
  -7  -7   2      269.98      263.10     58.54 o 
  -6  -7   2      669.99      679.81     21.95 o 
  -5  -7   2     2173.00     2126.16     63.69 o 
  -4  -7   2      335.61      343.72     16.13 o 
  -3  -7   2     1289.36     1197.17     32.02 o 
  -2  -7   2     3349.42     3251.12     64.17 o 
  -1  -7   2     4116.67     4005.70     67.58 o 
   0  -7   2     1709.35     1713.81     31.76 o 
   1  -7   2     3344.66     3371.34     46.18 o 
   2  -7   2     1398.16     1387.59     21.91 o 
   3  -7   2     2184.06     2143.05     30.61 o 
   4  -7   2      266.57      257.97      8.29 o 
   5  -7   2      131.94      126.56      7.91 o 
   6  -7   2      526.16      472.18     18.20 o 
   7  -7   2      836.39      843.54     34.77 o 
   8  -7   2      153.07      157.93     15.20 o 
   9  -7   2      393.03      400.90     24.77 o 
  -9  -6   2      400.68      428.81     35.89 o 
  -8  -6   2      522.96      573.42     29.65 o 
  -7  -6   2        0.03       13.49      6.56 o 
  -6  -6   2     1483.01     1485.79     45.48 o 
  -5  -6   2     1494.57     1536.59     38.66 o 
  -4  -6   2      180.41      175.65     10.93 o 
  -3  -6   2     1139.72     1139.68     26.37 o 
  -2  -6   2     4947.63     4834.78     78.22 o 
  -1  -6   2      627.79      626.51     17.00 o 
   0  -6   2     7216.67     7360.70    105.06 o 
   1  -6   2     1103.78     1117.63     17.59 o 
   2  -6   2      374.27      387.54      9.29 o 
   3  -6   2     8061.43     8118.97    101.46 o 
   4  -6   2      719.00      742.43     14.38 o 
   5  -6   2      394.12      365.39     10.81 o 
   6  -6   2     1944.86     1893.08     40.97 o 
   7  -6   2      823.48      835.85     25.39 o 
   8  -6   2        0.59        8.78      6.16 o 
   9  -6   2     1052.32     1178.72     63.93 o 
 -10  -5   2       82.62       93.31     19.74 o 
  -9  -5   2      550.13      587.89     30.13 o 
  -8  -5   2      121.32      151.88     22.88 o 
  -7  -5   2       98.58      107.54      9.97 o 
  -6  -5   2      267.89      287.62     14.24 o 
  -5  -5   2      892.39      905.57     18.67 o 
  -4  -5   2      123.26      128.72      5.34 o 
  -3  -5   2     1981.38     1896.91     36.25 o 
  -2  -5   2     1717.96     1649.45     31.76 o 
  -1  -5   2     1675.32     1639.48     30.99 o 
   0  -5   2     9771.60    10018.35    112.32 o 
   1  -5   2       65.37       77.14      3.92 o 
   2  -5   2     4274.43     4319.88     51.61 o 
   3  -5   2     9254.79     9371.72    105.40 o 
   4  -5   2      720.54      765.35     14.71 o 
   5  -5   2      615.08      663.78     13.38 o 
   6  -5   2     4950.43     4742.98     81.22 o 
   7  -5   2       78.88       75.04      7.98 o 
   8  -5   2      371.98      391.40     17.50 o 
   9  -5   2      685.22      712.73     31.23 o 
  10  -5   2        6.50        5.99     16.60 o 
 -10  -4   2      298.64      335.55     32.75 o 
  -9  -4   2      279.33      304.33     21.08 o 
  -8  -4   2      173.27      181.43     10.80 o 
  -7  -4   2      290.71      296.60     11.23 o 
  -6  -4   2     1259.92     1294.81     26.15 o 
  -5  -4   2       10.84        7.55      3.13 o 
  -4  -4   2     4227.81     4198.55     59.06 o 
  -3  -4   2     4665.98     4786.99     60.05 o 
  -2  -4   2        9.45       -0.94      2.58 o 
  -1  -4   2    12575.73    12583.88    181.30 o 
   0  -4   2     2467.25     2474.27     30.29 o 
   1  -4   2       76.41       82.29      3.63 o 
   2  -4   2     2281.61     2230.19     28.56 o 
   3  -4   2     4159.07     4000.27     48.04 o 
   4  -4   2       82.23      107.10      5.09 o 
   5  -4   2     4330.31     4349.14     53.55 o 
   6  -4   2     1762.40     1727.67     29.31 o 
   7  -4   2      316.13      325.61     14.61 o 
   8  -4   2      664.31      712.56     23.45 o 
   9  -4   2      270.46      251.63     14.69 o 
  10  -4   2      350.71      378.00     28.67 o 
 -10  -3   2      407.13      397.90     34.09 o 
  -9  -3   2        1.03        0.51      4.57 o 
  -8  -3   2       69.03       84.51      6.66 o 
  -7  -3   2     1366.00     1384.29     30.60 o 
  -6  -3   2        1.83        0.24      3.32 o 
  -5  -3   2     2748.61     2815.19     43.12 o 
  -4  -3   2    13442.72    13441.57    172.62 o 
  -3  -3   2      168.18      153.50      5.56 o 
  -2  -3   2    11535.72    11570.79    147.87 o 
  -1  -3   2     1000.96      957.11     18.71 o 
   0  -3   2     3948.28     4301.06     45.37 o 
   1  -3   2      343.96      309.18      5.89 o 
   2  -3   2    14533.39    14554.96    157.26 o 
   3  -3   2     1414.76     1388.65     19.44 o 
   4  -3   2     1092.40     1067.02     16.61 o 
   5  -3   2     4026.49     4043.31     49.79 o 
   6  -3   2      448.34      468.55     11.18 o 
   7  -3   2     2663.24     2548.73     44.59 o 
   8  -3   2     1217.28     1220.49     31.70 o 
   9  -3   2       29.75       39.58      8.14 o 
  10  -3   2      257.69      286.15     16.25 o 
 -10  -2   2      301.30      320.15     18.61 o 
  -9  -2   2      141.87      158.37      9.83 o 
  -8  -2   2      521.20      538.08     13.84 o 
  -7  -2   2     2998.78     2940.48     41.00 o 
  -6  -2   2      449.64      457.73     13.15 o 
  -5  -2   2     6851.09     6879.85    103.68 o 
  -4  -2   2     6648.03     6589.07     88.20 o 
  -3  -2   2     1759.58     1760.82     30.13 o 
  -2  -2   2     6222.50     6127.00     80.54 o 
  -1  -2   2     6008.93     6403.61     70.42 o 
   0  -2   2    11133.10    11871.52    119.09 o 
   1  -2   2     4595.27     5156.34     53.52 o 
   2  -2   2     8193.30     8313.83     91.13 o 
   3  -2   2     1061.75     1103.22     15.86 o 
   4  -2   2     5137.12     4941.64     57.84 o 
   5  -2   2     1199.44     1135.00     22.01 o 
   6  -2   2     2275.13     2181.49     30.93 o 
   7  -2   2     1346.89     1298.55     27.47 o 
   8  -2   2      184.10      186.05     14.70 o 
   9  -2   2      114.48      114.17     10.50 o 
  10  -2   2      285.45      301.83     19.16 o 
 -10  -1   2       96.92       95.66      9.77 o 
  -9  -1   2      709.56      737.52     20.90 o 
  -8  -1   2      661.66      649.92     15.25 o 
  -7  -1   2     1084.92     1070.79     18.53 o 
  -6  -1   2     1912.29     1870.61     25.88 o 
  -5  -1   2     2945.80     2870.40     40.13 o 
  -4  -1   2      194.55      230.74      7.45 o 
  -3  -1   2     8795.62     8714.79    126.02 o 
  -2  -1   2       50.57       65.77      3.97 o 
  -1  -1   2      174.94      166.21      4.31 o 
   0  -1   2    15820.67    17325.03    173.91 o 
   1  -1   2     9572.81    10082.08    109.04 o 
   2  -1   2     7311.62     7623.40     83.63 o 
   3  -1   2    22316.45    22877.16    244.55 o 
   4  -1   2     4259.45     4154.33     45.59 o 
   5  -1   2      366.53      382.65      8.13 o 
   6  -1   2     2489.90     2459.84     33.23 o 
   7  -1   2      613.81      616.22     17.11 o 
   8  -1   2       36.72       38.19      5.96 o 
   9  -1   2      959.54      967.82     28.51 o 
  10  -1   2      407.65      485.83     24.09 o 
 -11   0   2      126.45      142.70     18.87 o 
 -10   0   2       11.94       18.23      8.69 o 
  -9   0   2      595.30      596.83     21.05 o 
  -8   0   2      227.74      230.91      8.65 o 
  -7   0   2      154.69      162.18      6.71 o 
  -6   0   2     3729.53     3627.40     43.43 o 
  -5   0   2     1349.74     1494.93     24.50 o 
  -4   0   2       38.99       32.24      2.68 o 
  -3   0   2    13073.92    13548.65    157.84 o 
  -2   0   2      321.03      300.99      6.71 o 
  -1   0   2     5531.28     5654.75     78.31 o 
   0   0   2    28643.83    30165.14    328.35 o 
   1   0   2     5262.88     5574.70     57.41 o 
   2   0   2     1661.17     1806.01     20.58 o 
   3   0   2    13923.67    14233.80    153.96 o 
   4   0   2     2478.65     2663.40     33.53 o 
   5   0   2       98.68      120.86      8.45 o 
   6   0   2     2739.06     2785.52     36.82 o 
   7   0   2        9.15        6.78      3.85 o 
   8   0   2        4.76       -1.03      4.20 o 
   9   0   2     1071.60     1074.87     37.74 o 
  10   0   2       68.84       68.92     15.90 o 
 -11   1   2       22.02       27.36     17.50 o 
 -10   1   2      125.53      147.19     14.54 o 
  -9   1   2      932.76      909.99     30.75 o 
  -8   1   2      224.96      231.53     11.43 o 
  -7   1   2     2314.93     2278.26     35.09 o 
  -6   1   2     5979.24     5928.45     70.33 o 
  -5   1   2       75.27       69.36      3.79 o 
  -4   1   2     7401.49     7447.61     89.84 o 
  -3   1   2    14331.26    14670.10    158.26 o 
  -2   1   2    11455.37    12270.42    159.83 o 
  -1   1   2     1300.45     1400.21     26.82 o 
   0   1   2     1086.39     1381.27     21.86 o 
   1   1   2      416.12      426.66      8.27 o 
   2   1   2      674.27      660.16     10.89 o 
   3   1   2      269.34      245.27      5.27 o 
   4   1   2      172.10      172.99      5.28 o 
   5   1   2      735.54      721.62     16.04 o 
   6   1   2     2718.16     2663.06     38.96 o 
   7   1   2      709.97      738.55     15.23 o 
   8   1   2     1011.83     1016.50     27.11 o 
   9   1   2      662.14      671.65     26.62 o 
  10   1   2      193.39      195.92     15.64 o 
 -10   2   2      639.66      656.30     29.68 o 
  -9   2   2      612.03      546.04     25.72 o 
  -8   2   2       42.54       51.29      6.34 o 
  -7   2   2     5618.79     5477.05     73.10 o 
  -6   2   2      689.39      712.33     15.49 o 
  -5   2   2     3095.09     2941.98     42.23 o 
  -4   2   2     6899.68     6945.87     92.71 o 
  -3   2   2     8980.53     8791.64    114.26 o 
  -2   2   2       12.48       23.96      7.90 o 
  -1   2   2     6079.44     6387.22     92.23 o 
   0   2   2     2099.46     2324.95     40.75 o 
   1   2   2    32175.97    33919.18    379.81 o 
   2   2   2     8228.49     8556.06     92.95 o 
   3   2   2       56.85       76.63      3.53 o 
   4   2   2     3498.28     3559.85     53.27 o 
   5   2   2     1504.83     1514.87     31.08 o 
   6   2   2       63.72       73.29      4.60 o 
   7   2   2     2838.74     2919.43     47.32 o 
   8   2   2     1393.12     1347.97     38.00 o 
   9   2   2      155.26      165.88     13.80 o 
  10   2   2      357.83      397.63     21.43 o 
 -10   3   2      865.51      851.43     35.03 o 
  -9   3   2       10.54       21.17      8.78 o 
  -8   3   2     1884.40     1800.58     41.12 o 
  -7   3   2     2370.75     2416.59     41.95 o 
  -6   3   2        1.97        2.65      4.92 o 
  -5   3   2     1022.76     1035.49     18.37 o 
  -4   3   2     3286.47     3239.86     46.75 o 
  -3   3   2       19.41       25.50      3.75 o 
  -2   3   2     4862.51     4704.11     70.90 o 
  -1   3   2     9013.94     8936.28    115.22 o 
   0   3   2     3455.53     3696.95     55.77 o 
   1   3   2    20554.00    21794.85    248.91 o 
   2   3   2     3283.61     3428.71     39.81 o 
   3   3   2      795.94      782.52     13.59 o 
   4   3   2     6082.28     6088.40     75.77 o 
   5   3   2     1182.98     1148.55     20.06 o 
   6   3   2       59.54       56.75      4.18 o 
   7   3   2     2768.75     2810.98     50.89 o 
   8   3   2     1415.55     1410.18     37.75 o 
   9   3   2       31.99       38.62      9.00 o 
 -10   4   2      257.49      249.61     22.90 o 
  -9   4   2      393.04      456.12     24.26 o 
  -8   4   2      212.26      196.19     15.11 o 
  -7   4   2      567.62      562.94     18.84 o 
  -6   4   2       15.50       14.90      4.90 o 
  -5   4   2      489.56      499.39     11.40 o 
  -4   4   2     2377.45     2314.95     40.84 o 
  -3   4   2     5490.59     5414.36     82.86 o 
  -2   4   2    14016.69    14426.43    185.00 o 
  -1   4   2     2486.20     2635.68     38.05 o 
   0   4   2    23516.79    24644.46    345.54 o 
   1   4   2     3277.39     3443.32     46.41 o 
   2   4   2     3094.55     3592.95     47.02 o 
   3   4   2      225.56      189.63      5.93 o 
   4   4   2     2095.26     1926.44     28.55 o 
   5   4   2      761.84      789.56     15.83 o 
   6   4   2      676.04      712.94     22.19 o 
   7   4   2     1347.52     1330.39     30.37 o 
   8   4   2       45.06       25.71      6.85 o 
  10   4   2      218.00      182.58     25.57 o 
 -10   5   2        0.10        1.57     10.31 o 
  -9   5   2      381.21      381.95     22.78 o 
  -8   5   2      145.39      144.57     25.41 o 
  -7   5   2      396.34      408.68     17.07 o 
  -6   5   2     2217.88     2233.83     39.14 o 
  -5   5   2      875.52      897.91     19.99 o 
  -4   5   2      151.12      155.07      8.33 o 
  -3   5   2    12394.57    12418.90    161.72 o 
  -2   5   2     2141.80     2323.46     35.62 o 
  -1   5   2       72.11       64.39      4.40 o 
   0   5   2     7973.28     7868.34    155.04 o 
   1   5   2     3123.85     3130.70     44.20 o 
   2   5   2     1129.08     1188.46     17.64 o 
   3   5   2     1659.52     1614.80     22.18 o 
   4   5   2      833.20      806.22     15.48 o 
   5   5   2        1.76        3.90      4.06 o 
   6   5   2     1642.27     1644.19     39.99 o 
   7   5   2      415.22      381.82     21.68 o 
   8   5   2      168.81      176.16     15.85 o 
 -10   6   2      244.72      251.96     25.67 o 
  -9   6   2      668.17      698.02     31.85 o 
  -8   6   2        5.89       -1.37      9.73 o 
  -7   6   2      285.32      318.11     15.64 o 
  -6   6   2     3693.22     3578.01     57.11 o 
  -5   6   2      101.38      106.03     12.67 o 
  -4   6   2     2404.51     2322.78     43.13 o 
  -3   6   2     6839.56     6653.09     91.44 o 
  -2   6   2       25.02       39.92      4.64 o 
  -1   6   2       79.58       57.21      6.15 o 
   0   6   2     2507.93     2427.21     37.69 o 
   1   6   2      159.08      182.26      7.01 o 
   2   6   2       11.91       21.10      3.10 o 
   3   6   2     2381.39     2321.20     34.04 o 
   4   6   2       19.71       29.04      4.55 o 
   5   6   2     1556.93     1549.76     37.53 o 
   6   6   2     1526.97     1550.90     49.12 o 
   7   6   2       91.09       96.33     12.45 o 
   8   6   2      548.64      595.28     48.45 o 
   9   6   2      306.84      269.60     31.40 o 
  -9   7   2      439.07      446.46     26.15 o 
  -8   7   2        4.24        0.84     12.36 o 
  -7   7   2      576.50      566.62     26.24 o 
  -6   7   2     1250.92     1245.33     32.27 o 
  -5   7   2      679.66      630.05     23.98 o 
  -4   7   2     2851.11     2894.37     47.20 o 
  -3   7   2      956.38      941.63     20.05 o 
  -2   7   2      881.04      893.76     19.23 o 
  -1   7   2       98.73      110.76      7.52 o 
   0   7   2       23.83       20.35      4.24 o 
   1   7   2     1283.29     1318.99     24.15 o 
   2   7   2     1827.26     1783.28     40.66 o 
   3   7   2     1958.66     1951.76     44.09 o 
   4   7   2     2494.11     2422.91     64.07 o 
   5   7   2     1577.84     1562.63     49.60 o 
   6   7   2      266.83      279.49     19.66 o 
   7   7   2      655.63      718.46     33.23 o 
   8   7   2      523.24      517.92     28.99 o 
  -9   8   2       77.10       53.61     15.86 o 
  -8   8   2      268.68      242.79     19.43 o 
  -7   8   2     1100.87     1099.69     38.64 o 
  -6   8   2      195.06      198.74     15.73 o 
  -5   8   2     3081.44     3110.38     59.87 o 
  -4   8   2     1465.65     1497.63     30.00 o 
  -3   8   2       91.99       91.33      7.28 o 
  -2   8   2     2019.17     2056.50     40.22 o 
  -1   8   2     2672.22     2697.36     43.89 o 
   0   8   2        7.16        5.37      6.54 o 
   1   8   2     3821.08     3677.09     66.62 o 
   2   8   2     2477.54     2362.49     52.05 o 
   3   8   2      218.77      201.31     14.46 o 
   4   8   2     2567.45     2509.47     57.14 o 
   5   8   2      987.25      967.13     38.28 o 
   6   8   2        3.13       14.56      9.13 o 
   7   8   2      718.73      699.96     34.47 o 
   8   8   2      169.98      157.97     17.50 o 
  -8   9   2      292.66      290.38     28.51 o 
  -7   9   2      203.13      213.97     17.34 o 
  -6   9   2      431.54      436.32     19.11 o 
  -5   9   2     1977.63     2055.63     45.27 o 
  -4   9   2      272.18      295.18     12.47 o 
  -3   9   2     2009.48     2042.05     37.48 o 
  -2   9   2     1991.53     1933.65     42.67 o 
  -1   9   2        4.02        2.98      5.87 o 
   0   9   2      146.52      141.85     11.91 o 
   1   9   2     1378.10     1314.20     35.78 o 
   2   9   2      485.91      502.03     20.26 o 
   3   9   2      210.29      235.96     14.17 o 
   4   9   2      859.03      879.86     36.44 o 
   5   9   2       42.62       38.30     17.94 o 
   6   9   2        9.63       11.09      7.23 o 
   7   9   2      305.40      278.11     22.51 o 
  -7  10   2       25.44       28.48     14.33 o 
  -6  10   2     1503.96     1627.19     48.98 o 
  -5  10   2     1062.21     1154.43     31.92 o 
  -4  10   2       35.10       36.76      9.46 o 
  -3  10   2     1285.70     1248.85     36.81 o 
  -2  10   2      800.54      830.95     31.26 o 
  -1  10   2       29.98       32.53      8.58 o 
   0  10   2      716.09      710.23     26.07 o 
   1  10   2      765.67      817.44     27.96 o 
   2  10   2        0.96        5.62      6.75 o 
   3  10   2      674.12      674.38     31.96 o 
   4  10   2      268.98      279.61     27.81 o 
   5  10   2       39.56       24.84     10.34 o 
   6  10   2      266.37      281.66     22.92 o 
  -6  11   2     1176.67     1125.00     49.93 o 
  -5  11   2       65.05       95.77     15.74 o 
  -4  11   2       88.51       87.48     14.44 o 
  -3  11   2      612.71      664.86     33.82 o 
  -2  11   2      347.79      363.01     23.24 o 
  -1  11   2      223.33      198.76     19.02 o 
   0  11   2      911.12      900.09     31.11 o 
   1  11   2       20.01       20.28      8.05 o 
   2  11   2      581.27      529.72     29.14 o 
   3  11   2      860.58      833.53     38.20 o 
   4  11   2        0.17        5.79      9.70 o 
   5  11   2      302.74      344.41     25.67 o 
  -5  12   2       41.73       53.68     18.62 o 
  -4  12   2      145.98      153.35     23.55 o 
  -3  12   2      395.01      373.39     54.28 o 
  -2  12   2       25.15       15.88     11.06 o 
  -1  12   2      750.07      779.92     30.32 o 
   0  12   2      607.70      609.54     48.45 o 
   1  12   2      199.27      207.65     16.05 o 
   2  12   2     1046.24     1073.17     45.16 o 
   3  12   2      450.57      458.00     36.78 o 
   4  12   2       31.99       38.67     12.50 o 
  -2  13   2      753.14      794.18     40.10 o 
  -1  13   2      475.49      500.16     25.50 o 
   0  13   2       16.38       20.82     10.49 o 
   1  13   2      473.37      487.72     37.23 o 
  -1 -13   3      380.54      426.38     23.45 o 
   0 -13   3      337.09      330.50     20.91 o 
   1 -13   3        0.91       -0.62      9.16 o 
   2 -13   3      250.47      277.94     19.51 o 
  -4 -12   3      371.54      379.54     27.53 o 
  -3 -12   3      170.88      169.40     15.34 o 
  -2 -12   3       77.14       74.43     14.49 o 
  -1 -12   3     1140.58     1114.33     37.65 o 
   0 -12   3      344.44      338.50     20.00 o 
   1 -12   3       16.39        6.72      8.11 o 
   2 -12   3      617.43      638.60     29.65 o 
   3 -12   3      202.30      175.68     15.32 o 
   4 -12   3       21.72       32.97     14.50 o 
   5 -12   3      513.19      553.56     52.93 o 
  -5 -11   3      256.74      271.49     23.42 o 
  -4 -11   3      710.08      743.72     29.84 o 
  -3 -11   3        0.66        7.69      7.49 o 
  -2 -11   3      606.25      605.43     57.48 o 
  -1 -11   3     1547.93     1532.85     43.71 o 
   0 -11   3       85.67       76.34     10.54 o 
   1 -11   3       51.70       56.42     10.44 o 
   2 -11   3      852.80      829.22     30.00 o 
   3 -11   3       25.89        6.60      7.90 o 
   4 -11   3      410.04      352.62     26.24 o 
   5 -11   3      849.21      888.11     41.68 o 
   6 -11   3        2.00       -1.35     17.94 o 
  -6 -10   3       19.30       25.16     13.68 o 
  -5 -10   3     1866.98     1745.58     73.12 o 
  -4 -10   3     1079.19     1064.84     34.98 o 
  -3 -10   3      374.19      348.75     18.78 o 
  -2 -10   3      975.03      877.88     29.93 o 
  -1 -10   3      912.19      877.51     38.68 o 
   0 -10   3       44.19       48.10      8.74 o 
   1 -10   3     1095.79     1109.88     33.94 o 
   2 -10   3      994.14      943.59     30.82 o 
   3 -10   3      368.54      373.09     18.90 o 
   4 -10   3     1449.65     1480.66     40.91 o 
   5 -10   3      218.53      198.38     15.47 o 
   6 -10   3      530.06      520.78     21.38 o 
   7 -10   3      509.89      561.63     27.93 o 
  -7  -9   3      156.83      148.17     17.75 o 
  -6  -9   3      252.12      251.24     30.95 o 
  -5  -9   3     1087.25     1037.26     34.08 o 
  -4  -9   3      104.33      143.20     18.53 o 
  -3  -9   3      425.74      396.27     18.79 o 
  -2  -9   3     1136.77     1101.96     40.97 o 
  -1  -9   3       28.75       21.96      7.10 o 
   0  -9   3     1408.18     1376.50     37.26 o 
   1  -9   3       39.54       47.44     10.92 o 
   2  -9   3        4.95       13.70      6.68 o 
   3  -9   3      990.03      989.59     24.76 o 
   4  -9   3      721.71      747.65     19.91 o 
   5  -9   3       27.52       25.99      7.30 o 
   6  -9   3      732.66      807.06     29.47 o 
   7  -9   3      477.78      478.11     20.43 o 
   8  -9   3       94.70      110.60     14.62 o 
  -8  -8   3      189.70      196.00     19.35 o 
  -7  -8   3        6.49       26.12     10.66 o 
  -6  -8   3      916.18      896.05     30.87 o 
  -5  -8   3      611.33      636.16     24.60 o 
  -4  -8   3     1104.44     1005.14     31.15 o 
  -3  -8   3     2285.89     2144.23     50.49 o 
  -2  -8   3       66.28       74.33      9.70 o 
  -1  -8   3      780.66      739.78     26.02 o 
   0  -8   3     1619.24     1587.47     34.46 o 
   1  -8   3     2666.27     2600.74     38.42 o 
   2  -8   3     1106.11     1070.84     19.16 o 
   3  -8   3     4633.37     4648.34     58.69 o 
   4  -8   3      422.77      434.76     16.92 o 
   5  -8   3      107.18      108.74      9.62 o 
   6  -8   3     1108.62     1154.57     31.36 o 
   7  -8   3       94.36      108.00     10.33 o 
   8  -8   3       58.97       51.02     11.28 o 
  -9  -7   3      114.01      101.77     12.48 o 
  -8  -7   3       56.54       58.69      9.92 o 
  -7  -7   3     1153.65     1112.90     43.45 o 
  -6  -7   3     1120.26     1166.00     34.96 o 
  -5  -7   3       89.55       85.79      9.45 o 
  -4  -7   3     1235.82     1212.48     33.39 o 
  -3  -7   3     1002.30     1011.47     29.00 o 
  -2  -7   3      649.63      618.20     21.10 o 
  -1  -7   3     4091.02     4066.67     68.79 o 
   0  -7   3     5699.48     5692.92    101.48 o 
   1  -7   3      150.04      149.69      6.08 o 
   2  -7   3     3383.35     3399.94     43.96 o 
   3  -7   3     1322.64     1334.26     21.91 o 
   4  -7   3      274.63      249.88      8.35 o 
   5  -7   3      587.52      559.97     30.02 o 
   6  -7   3      206.40      216.69     14.57 o 
   7  -7   3        0.91       -2.80      5.31 o 
   8  -7   3      338.18      326.33     16.78 o 
   9  -7   3      393.50      470.62     33.42 o 
  -9  -6   3       30.80       65.22     12.68 o 
  -8  -6   3      414.58      428.86     32.30 o 
  -7  -6   3      833.20      866.95     47.83 o 
  -6  -6   3        5.59       17.33      6.31 o 
  -5  -6   3        4.85        8.10      5.09 o 
  -4  -6   3     1589.11     1513.41     37.44 o 
  -3  -6   3     2360.76     2215.94     42.50 o 
  -2  -6   3       13.79       15.49      4.46 o 
  -1  -6   3     8036.36     7823.46    180.20 o 
   0  -6   3      561.41      559.20     10.81 o 
   1  -6   3      793.86      790.47     14.03 o 
   2  -6   3     4412.57     4334.49     52.97 o 
   3  -6   3       74.38       70.69      4.75 o 
   4  -6   3      874.38      826.15     15.55 o 
   5  -6   3     1296.59     1307.75     21.65 o 
   6  -6   3       32.91       18.12      6.04 o 
   7  -6   3      269.48      299.05     14.85 o 
   8  -6   3     1157.18     1160.35     32.55 o 
   9  -6   3      105.65       96.81     13.97 o 
 -10  -5   3      494.51      487.59     24.43 o 
  -9  -5   3       53.49       54.37     11.55 o 
  -8  -5   3      760.49      786.00     48.67 o 
  -7  -5   3     1921.11     1901.56     46.85 o 
  -6  -5   3      133.27      121.91      9.74 o 
  -5  -5   3     1204.55     1228.34     26.42 o 
  -4  -5   3     4690.46     4776.65     62.24 o 
  -3  -5   3       87.55       85.75      6.36 o 
  -2  -5   3     6644.46     6961.33    106.41 o 
  -1  -5   3     8681.58     8938.63    132.98 o 
   0  -5   3     4855.83     5130.96     59.59 o 
   1  -5   3     9651.56     9811.17    109.16 o 
   2  -5   3      381.01      311.42      7.89 o 
   3  -5   3     2156.97     2149.58     29.29 o 
   4  -5   3     1046.52      987.98     16.88 o 
   5  -5   3     2046.08     2014.35     29.10 o 
   6  -5   3       26.91       46.35      6.45 o 
   7  -5   3      718.19      764.62     29.78 o 
   8  -5   3     1130.02     1191.67     41.31 o 
   9  -5   3      138.44      155.63     12.57 o 
  10  -5   3      303.67      315.68     27.26 o 
 -10  -4   3       82.62      104.73     14.59 o 
  -9  -4   3      250.41      266.04     28.04 o 
  -8  -4   3      288.68      288.85     17.22 o 
  -7  -4   3      128.87      127.98      7.74 o 
  -6  -4   3       78.82       80.33      8.83 o 
  -5  -4   3      625.28      609.86     13.50 o 
  -4  -4   3     3645.23     3661.56     48.76 o 
  -3  -4   3     7289.24     7075.63     94.83 o 
  -2  -4   3     5416.09     5291.03     81.63 o 
  -1  -4   3      511.41      590.87     13.13 o 
   0  -4   3    12566.39    13124.69    132.91 o 
   1  -4   3     8279.25     8351.32     92.87 o 
   2  -4   3     2217.22     2364.21     30.36 o 
   3  -4   3     3273.45     3172.39     39.53 o 
   4  -4   3     3445.74     3292.80     41.50 o 
   5  -4   3     4262.07     4344.92     53.69 o 
   6  -4   3     3008.40     2958.78     44.47 o 
   7  -4   3     1491.97     1530.94     35.90 o 
   8  -4   3        0.26        1.50      5.43 o 
   9  -4   3      577.40      561.63     21.94 o 
  10  -4   3      134.07      116.79     13.26 o 
 -10  -3   3       50.11       52.93     15.25 o 
  -9  -3   3      406.79      409.73     16.56 o 
  -8  -3   3      214.21      210.43     11.04 o 
  -7  -3   3       13.70       10.39      4.71 o 
  -6  -3   3     2406.24     2383.49     39.40 o 
  -5  -3   3     1340.20     1359.70     24.75 o 
  -4  -3   3       27.91       32.68      6.42 o 
  -3  -3   3    15321.60    15236.92    195.63 o 
  -2  -3   3     3306.27     3224.84     50.52 o 
  -1  -3   3     8307.97     8916.01     91.17 o 
   0  -3   3    21890.45    22870.30    227.80 o 
   1  -3   3     3392.93     3353.08     36.78 o 
   2  -3   3     1118.37     1152.70     16.51 o 
   3  -3   3      292.19      217.54      5.84 o 
   4  -3   3      380.36      349.82      8.11 o 
   5  -3   3       57.43       80.19      4.72 o 
   6  -3   3     3285.34     3160.29     46.50 o 
   7  -3   3       66.97       94.16      7.88 o 
   8  -3   3      255.85      278.68     14.32 o 
   9  -3   3     1049.87     1074.30     31.15 o 
  10  -3   3       17.02       24.56      8.71 o 
 -10  -2   3      391.31      417.32     21.20 o 
  -9  -2   3      339.66      336.66     11.94 o 
  -8  -2   3      103.06       96.01      8.01 o 
  -7  -2   3      724.96      684.56     14.28 o 
  -6  -2   3     2976.48     2866.04     41.80 o 
  -5  -2   3      638.94      660.11     16.86 o 
  -4  -2   3     3481.57     3431.34     55.32 o 
  -3  -2   3    11052.99    10958.44    142.00 o 
  -2  -2   3       64.43       52.85      5.76 o 
  -1  -2   3     4787.32     5027.21     52.32 o 
   0  -2   3    10747.75    11231.48    113.20 o 
   1  -2   3      919.34      936.57     12.41 o 
   2  -2   3       97.89      119.76      3.64 o 
   3  -2   3     4068.50     3948.34     46.40 o 
   4  -2   3       23.02       34.63      2.99 o 
   5  -2   3     2860.98     2955.64     38.10 o 
   6  -2   3     3278.51     3310.10     47.51 o 
   7  -2   3      259.17      278.89     11.70 o 
   8  -2   3     1349.39     1367.42     33.97 o 
   9  -2   3      854.56      842.68     26.78 o 
  10  -2   3        1.99       -6.93      6.93 o 
 -10  -1   3      339.94      358.20     20.85 o 
  -9  -1   3      278.26      295.53     11.84 o 
  -8  -1   3       32.44       24.76      3.87 o 
  -7  -1   3     2689.94     2682.42     35.53 o 
  -6  -1   3     3695.39     3695.38     47.14 o 
  -5  -1   3        4.39        7.90      2.72 o 
  -4  -1   3     8382.10     8733.17    128.29 o 
  -3  -1   3      383.55      374.21      8.88 o 
  -2  -1   3      322.49      327.38      8.41 o 
  -1  -1   3     8343.69     8744.82    100.38 o 
   0  -1   3    12030.76    12828.70    145.60 o 
   1  -1   3     1464.14     1408.78     16.49 o 
   2  -1   3    13853.20    13720.97    178.62 o 
   3  -1   3     5891.02     5725.84     71.16 o 
   4  -1   3     3200.47     3315.68     37.32 o 
   5  -1   3     8143.29     8066.08     85.27 o 
   6  -1   3     1152.49     1123.33     18.37 o 
   7  -1   3      801.76      821.19     20.52 o 
   8  -1   3     1132.03     1112.71     26.29 o 
   9  -1   3      556.16      569.15     25.06 o 
  10  -1   3      152.06      154.80     14.56 o 
 -11   0   3       43.78       67.61     14.73 o 
 -10   0   3      570.92      572.11     26.90 o 
  -9   0   3      170.45      144.22      9.34 o 
  -8   0   3      211.19      194.50      8.15 o 
  -7   0   3     2780.21     2816.45     39.05 o 
  -6   0   3       25.11       37.42      3.83 o 
  -5   0   3      179.66      253.03      7.22 o 
  -4   0   3     2637.14     2559.70     38.26 o 
  -3   0   3     2272.76     2392.23     34.63 o 
  -2   0   3     8648.43     8877.64    103.59 o 
  -1   0   3     3694.34     3867.29     57.30 o 
   0   0   3       34.03       35.94      1.80 o 
   1   0   3     4387.11     4655.71     48.33 o 
   2   0   3     1322.05     1340.03     18.66 o 
   3   0   3       24.19       37.90      2.62 o 
   4   0   3     7360.64     7115.57     80.68 o 
   5   0   3     8393.46     8525.57     97.02 o 
   6   0   3       20.42       24.02      3.62 o 
   7   0   3      949.81      933.99     22.06 o 
   8   0   3      517.88      512.78     18.40 o 
   9   0   3        0.62        5.72      7.42 o 
  10   0   3      464.87      506.34     24.75 o 
 -11   1   3       72.33       80.95     15.32 o 
 -10   1   3      332.18      318.63     20.48 o 
  -9   1   3       11.82       13.19      8.17 o 
  -8   1   3      678.77      653.56     19.15 o 
  -7   1   3     1769.71     1738.51     27.20 o 
  -6   1   3     4342.73     4318.64     53.59 o 
  -5   1   3     7210.31     7140.86     87.98 o 
  -4   1   3       19.39       36.57      5.22 o 
  -3   1   3    23165.54    23843.87    274.26 o 
  -2   1   3      757.60      699.31     12.93 o 
  -1   1   3    17154.64    18189.72    235.05 o 
   0   1   3     5379.96     5698.27     62.04 o 
   1   1   3    41451.59    43150.86    460.49 o 
   2   1   3    26503.23    27748.49    295.54 o 
   3   1   3     3367.62     3552.45     39.23 o 
   4   1   3     7995.60     8241.42     99.64 o 
   5   1   3     1347.65     1309.79     21.65 o 
   6   1   3      714.43      723.28     15.42 o 
   7   1   3     1091.79     1095.98     21.52 o 
   8   1   3      163.16      173.05     12.97 o 
   9   1   3      211.65      235.80     15.88 o 
  10   1   3      335.75      358.78     20.54 o 
 -10   2   3      176.94      149.96     15.23 o 
  -9   2   3      856.19      911.41     34.17 o 
  -8   2   3     1332.60     1322.04     28.48 o 
  -7   2   3       15.13       35.87     10.00 o 
  -6   2   3     9535.66     9414.18    116.10 o 
  -5   2   3      920.06      870.64     17.34 o 
  -4   2   3      382.82      448.92     11.29 o 
  -3   2   3     4662.27     4377.09     60.60 o 
  -2   2   3     3773.18     3492.67    147.91 o 
  -1   2   3      144.43      188.56      6.29 o 
   0   2   3     7413.09     7777.02    111.03 o 
   1   2   3       72.06       65.56      2.68 o 
   2   2   3     2313.08     2408.98     31.53 o 
   3   2   3     1776.12     1703.16     31.61 o 
   4   2   3      340.83      373.27      8.06 o 
   5   2   3      201.10      206.40      6.40 o 
   6   2   3     1523.25     1459.81     24.92 o 
   7   2   3     1129.93     1141.66     23.95 o 
   8   2   3        2.26       11.21      6.47 o 
   9   2   3     1312.99     1390.28     52.53 o 
  10   2   3      125.21      129.06     13.37 o 
 -10   3   3      143.17      157.09     23.66 o 
  -9   3   3     1593.38     1625.35     49.11 o 
  -8   3   3       72.68       95.03      9.57 o 
  -7   3   3      387.78      385.34     13.27 o 
  -6   3   3     2200.31     2165.66     33.15 o 
  -5   3   3      214.14      200.97      7.09 o 
  -4   3   3      453.37      459.91     14.14 o 
  -3   3   3     7256.59     7337.37    118.10 o 
  -2   3   3     1682.15     1680.70     38.40 o 
  -1   3   3       98.70      134.19      4.98 o 
   0   3   3     8031.43     8196.68    118.22 o 
   1   3   3     8589.28     8806.88     95.81 o 
   2   3   3     6821.55     7085.46     78.42 o 
   3   3   3     5565.52     5423.53     67.09 o 
   4   3   3     1633.29     1621.49     24.69 o 
   5   3   3      575.60      566.85     13.70 o 
   6   3   3     1688.36     1647.65     28.89 o 
   7   3   3      681.76      699.47     20.17 o 
   8   3   3       67.20       92.55     11.14 o 
   9   3   3     1470.23     1522.97     96.00 o 
  10   3   3       15.86       26.02     13.46 o 
 -10   4   3      398.61      387.44     24.04 o 
  -9   4   3     1047.25     1070.25     38.84 o 
  -8   4   3      314.22      309.85     15.49 o 
  -7   4   3     1481.85     1544.17     36.56 o 
  -6   4   3     1588.96     1555.72     29.67 o 
  -5   4   3      411.30      417.64     13.22 o 
  -4   4   3     2123.29     2201.79     39.35 o 
  -3   4   3     5407.33     5623.16     88.90 o 
  -2   4   3      717.50      688.73     13.36 o 
  -1   4   3    12327.05    12670.72    207.40 o 
   0   4   3     5286.18     5380.65     64.95 o 
   1   4   3    10022.25    10462.16    113.80 o 
   2   4   3     5822.02     5837.98     73.70 o 
   3   4   3     1378.70     1267.87     24.56 o 
   4   4   3      241.19      245.94      7.92 o 
   5   4   3      888.76      892.58     18.41 o 
   6   4   3     3842.98     3820.97     64.60 o 
   7   4   3       35.21       39.82      6.16 o 
   8   4   3      393.59      442.95     16.85 o 
   9   4   3      268.80      298.31     30.50 o 
  10   4   3      115.22      134.58     23.33 o 
 -10   5   3      357.64      402.66     30.90 o 
  -9   5   3        3.86        2.04      8.37 o 
  -8   5   3       19.23        6.09      6.95 o 
  -7   5   3      293.26      261.29     14.09 o 
  -6   5   3      835.59      842.84     20.24 o 
  -5   5   3       30.13       24.62      8.35 o 
  -4   5   3     1983.74     1994.07     37.25 o 
  -3   5   3      502.15      521.24     14.73 o 
  -2   5   3     8620.37     8612.50    114.03 o 
  -1   5   3     8885.57     8645.42    127.14 o 
   0   5   3       46.87       21.58      4.25 o 
   1   5   3     5616.48     5559.49     74.64 o 
   2   5   3     3495.08     3574.05     58.81 o 
   3   5   3      316.35      325.54      8.47 o 
   4   5   3     3395.13     3549.77     48.04 o 
   5   5   3     1901.95     1886.39     31.87 o 
   6   5   3      211.14      216.63     10.59 o 
   7   5   3      844.97      868.55     34.01 o 
   8   5   3      172.93      184.34     15.82 o 
   9   5   3        2.77       12.56     12.56 o 
 -10   6   3      309.09      331.35     29.16 o 
  -9   6   3      160.07      176.83     17.09 o 
  -8   6   3      572.74      594.61     27.52 o 
  -7   6   3      387.38      381.81     18.06 o 
  -6   6   3      930.17      890.58     26.17 o 
  -5   6   3     3812.58     3673.19     63.40 o 
  -4   6   3     3694.55     3721.08     62.87 o 
  -3   6   3      369.81      382.07     10.84 o 
  -2   6   3     6930.88     6954.19     94.75 o 
  -1   6   3     1719.19     1662.24     31.50 o 
   0   6   3     1191.07     1160.72     29.78 o 
   1   6   3     2969.74     2959.44     43.28 o 
   2   6   3     2652.19     2700.67     52.13 o 
   3   6   3      218.26      241.10     10.39 o 
   4   6   3     1673.60     1676.46     29.72 o 
   5   6   3      272.08      262.70     17.05 o 
   6   6   3      166.52      187.55     18.39 o 
   7   6   3     1491.72     1400.06     60.78 o 
   8   6   3        4.22       12.73     11.89 o 
  -9   7   3      591.55      641.24     31.60 o 
  -8   7   3      578.06      554.24     29.45 o 
  -7   7   3      541.26      572.85     21.89 o 
  -6   7   3     1636.31     1697.78     49.01 o 
  -5   7   3     4640.20     4724.11     82.40 o 
  -4   7   3      669.23      637.12     18.90 o 
  -3   7   3     2537.00     2519.34     40.65 o 
  -2   7   3     2525.65     2564.73     45.76 o 
  -1   7   3      332.87      346.56     11.06 o 
   0   7   3     2250.47     2299.92     37.59 o 
   1   7   3      297.10      303.17     10.95 o 
   2   7   3      148.86      157.60      7.95 o 
   3   7   3     1345.63     1307.06     30.13 o 
   4   7   3     1913.14     1862.45     54.37 o 
   5   7   3       47.18       64.58     14.58 o 
   6   7   3     2230.76     2253.05    120.45 o 
   7   7   3      679.67      669.60     54.50 o 
   8   7   3       47.24       66.38     15.93 o 
  -9   8   3      539.66      584.33     47.55 o 
  -8   8   3      248.65      239.53     24.75 o 
  -7   8   3       41.12       36.12      9.69 o 
  -6   8   3     1130.25     1225.86     37.42 o 
  -5   8   3      823.99      808.73     24.79 o 
  -4   8   3       51.95       45.06      6.46 o 
  -3   8   3     1650.18     1656.43     35.33 o 
  -2   8   3       10.72       10.03      5.62 o 
  -1   8   3      145.90      147.83      8.77 o 
   0   8   3     2382.04     2386.19     45.37 o 
   1   8   3      285.25      277.46     17.16 o 
   2   8   3      643.13      620.85     19.00 o 
   3   8   3     3308.10     3226.47     66.63 o 
   4   8   3      565.96      581.06     35.66 o 
   5   8   3      422.13      442.98     24.78 o 
   6   8   3     1403.66     1363.84     48.97 o 
   7   8   3       62.38       74.06     12.58 o 
   8   8   3       78.35       52.80     12.04 o 
  -8   9   3        0.16       -4.40      8.36 o 
  -7   9   3      259.30      270.45     19.24 o 
  -6   9   3     1081.24     1131.40     32.20 o 
  -5   9   3        0.16       -5.31      6.11 o 
  -4   9   3      464.89      482.69     18.39 o 
  -3   9   3      941.62      964.18     25.81 o 
  -2   9   3      489.58      480.23     20.25 o 
  -1   9   3     1482.21     1427.66     40.03 o 
   0   9   3     1901.82     1902.68     40.47 o 
   1   9   3      104.67       89.13      9.65 o 
   2   9   3      948.08      920.20     29.85 o 
   3   9   3     2184.96     2127.75     71.10 o 
   4   9   3       13.96       23.36      9.13 o 
   5   9   3      520.62      495.05     22.83 o 
   6   9   3      292.42      283.23     22.03 o 
   7   9   3       55.75       63.48     21.53 o 
  -7  10   3      920.17      991.07     38.49 o 
  -6  10   3      244.20      275.49     23.12 o 
  -5  10   3      683.38      730.08     24.90 o 
  -4  10   3      559.19      566.69     24.15 o 
  -3  10   3      388.07      379.57     19.23 o 
  -2  10   3      699.93      700.34     26.20 o 
  -1  10   3     1464.50     1531.99     41.47 o 
   0  10   3     1612.13     1658.47     54.45 o 
   1  10   3      202.56      203.01     16.96 o 
   2  10   3      961.07      934.07     30.36 o 
   3  10   3      153.89      169.68     31.85 o 
   4  10   3      365.44      380.54     24.69 o 
   5  10   3      358.12      342.44     50.92 o 
   6  10   3       32.33       25.02     10.67 o 
  -6  11   3      117.52      107.06     24.67 o 
  -5  11   3      566.80      591.12     33.02 o 
  -4  11   3      134.08      131.69     16.99 o 
  -3  11   3       10.00        9.11     10.09 o 
  -2  11   3      331.42      335.77     19.04 o 
  -1  11   3      460.07      435.49     21.17 o 
   0  11   3       40.34       39.31      9.24 o 
   1  11   3      683.83      684.54     26.54 o 
   2  11   3      190.90      186.66     17.95 o 
   3  11   3      128.90      155.42     21.76 o 
   4  11   3      850.05      844.45     39.41 o 
   5  11   3       72.58       71.73     22.43 o 
  -5  12   3      422.38      449.79     30.26 o 
  -4  12   3       22.66       34.44     12.93 o 
  -3  12   3      137.39      150.01     18.31 o 
  -2  12   3      400.80      434.60     22.75 o 
  -1  12   3       35.15       35.61     10.64 o 
   0  12   3      390.32      378.00     20.94 o 
   1  12   3      850.77      892.90     39.93 o 
   2  12   3        7.91        8.66     10.44 o 
   3  12   3      312.90      321.32     25.57 o 
  -2  13   3      330.08      339.41     26.63 o 
  -1  13   3      165.50      157.87     16.38 o 
   0  13   3     1013.96     1092.46     46.63 o 
   1  13   3      204.27      255.67     22.96 o 
  -1 -13   4      253.08      280.52     19.58 o 
   0 -13   4      111.91      111.69     16.60 o 
   1 -13   4      510.63      526.45     26.06 o 
   2 -13   4      142.36      147.11     15.15 o 
  -4 -12   4        1.48        3.62     10.32 o 
  -3 -12   4      467.24      472.83     24.24 o 
  -2 -12   4      990.83      952.39     34.80 o 
  -1 -12   4       34.90       42.94     10.41 o 
   0 -12   4      523.42      541.77     27.46 o 
   1 -12   4      691.30      668.42     28.03 o 
   2 -12   4       82.33       81.00     11.86 o 
   3 -12   4      402.15      428.85     29.82 o 
   4 -12   4     1084.08     1079.70     63.03 o 
  -5 -11   4      566.95      509.19     45.31 o 
  -4 -11   4       24.94       15.28     10.36 o 
  -3 -11   4     1031.20     1021.95     37.66 o 
  -2 -11   4      679.54      649.25     26.94 o 
  -1 -11   4      106.55       97.86     12.05 o 
   0 -11   4      448.15      471.03     23.16 o 
   1 -11   4      466.55      486.41     28.79 o 
   2 -11   4        0.68        4.12      7.67 o 
   3 -11   4      859.77      844.37     30.21 o 
   4 -11   4      497.42      508.50     31.01 o 
   5 -11   4       81.45       55.62     17.94 o 
   6 -11   4      528.13      515.65     31.98 o 
  -6 -10   4      516.93      530.96     39.25 o 
  -5 -10   4      153.26      165.70     14.74 o 
  -4 -10   4      222.41      236.20     16.59 o 
  -3 -10   4      405.77      437.77     21.19 o 
  -2 -10   4      154.14      153.06     12.96 o 
  -1 -10   4      272.76      245.70     15.68 o 
   0 -10   4      234.69      291.97     16.60 o 
   1 -10   4      344.15      365.40     18.53 o 
   2 -10   4      331.09      353.44     18.28 o 
   3 -10   4     1119.85     1110.34     33.89 o 
   4 -10   4      158.75      149.11     17.90 o 
   5 -10   4     1078.79     1117.45     34.06 o 
   6 -10   4      835.53      819.37     27.44 o 
   7 -10   4        0.93        6.50      8.94 o 
  -7  -9   4      481.54      516.64     31.07 o 
  -6  -9   4      280.06      308.49     23.97 o 
  -5  -9   4        4.82       20.51      8.01 o 
  -4  -9   4     1432.08     1440.39     41.04 o 
  -3  -9   4      203.39      210.12     14.19 o 
  -2  -9   4      557.00      552.61     22.23 o 
  -1  -9   4      763.06      734.29     25.64 o 
   0  -9   4        5.02       -3.41      5.40 o 
   1  -9   4      395.63      389.28     18.15 o 
   2  -9   4     1973.54     1905.10     42.00 o 
   3  -9   4      415.57      403.55     13.82 o 
   4  -9   4        5.06        2.27      5.16 o 
   5  -9   4     1815.42     1820.28     42.08 o 
   6  -9   4      127.93      150.85     15.96 o 
   7  -9   4      206.50      186.83     13.75 o 
   8  -9   4      436.82      426.20     25.43 o 
  -8  -8   4       16.80       18.13     15.03 o 
  -7  -8   4      928.56      960.67     41.39 o 
  -6  -8   4       39.75       35.05      9.18 o 
  -5  -8   4      792.39      794.41     28.64 o 
  -4  -8   4     1075.11     1090.05     33.11 o 
  -3  -8   4      846.30      791.15     32.10 o 
  -2  -8   4     1710.88     1598.85     47.99 o 
  -1  -8   4      823.22      792.21     25.53 o 
   0  -8   4      173.67      189.04     10.89 o 
   1  -8   4      926.80      944.83     17.37 o 
   2  -8   4     3642.91     3661.82     47.96 o 
   3  -8   4       51.00       47.35      5.31 o 
   4  -8   4     1369.51     1412.28     28.62 o 
   5  -8   4      998.97     1033.99     31.02 o 
   6  -8   4       91.59       76.48      9.31 o 
   7  -8   4      312.44      323.06     16.36 o 
   8  -8   4      410.35      429.83     20.07 o 
  -9  -7   4       40.17       30.81     13.91 o 
  -8  -7   4      947.83      908.40     56.97 o 
  -7  -7   4      358.66      404.47     20.37 o 
  -6  -7   4     1172.87     1147.43     34.79 o 
  -5  -7   4     1060.10     1050.79     42.13 o 
  -4  -7   4       58.93       56.14      8.13 o 
  -3  -7   4      957.50      947.89     28.18 o 
  -2  -7   4     2980.49     2901.49     60.59 o 
  -1  -7   4     4256.38     4087.89     77.34 o 
   0  -7   4      189.53      197.59      6.50 o 
   1  -7   4     4838.75     4774.91     63.57 o 
   2  -7   4     2160.87     2107.60     30.32 o 
   3  -7   4     2364.34     2331.94     33.21 o 
   4  -7   4     1691.49     1626.67     25.75 o 
   5  -7   4      236.20      210.71     12.04 o 
   6  -7   4      729.78      686.42     22.55 o 
   7  -7   4      352.88      364.38     16.88 o 
   8  -7   4      115.43      120.78     11.65 o 
   9  -7   4      325.50      337.53     28.23 o 
  -9  -6   4      729.51      652.28     33.78 o 
  -8  -6   4     1176.81     1217.93     65.49 o 
  -7  -6   4      105.26      106.07      9.46 o 
  -6  -6   4     1811.53     1822.20     45.54 o 
  -5  -6   4     1364.33     1375.18     36.49 o 
  -4  -6   4      127.62      162.53     11.11 o 
  -3  -6   4     2801.44     2809.90     72.22 o 
  -2  -6   4     3843.28     3877.04     65.49 o 
  -1  -6   4      858.40      794.77     20.34 o 
   0  -6   4     5875.16     5999.10     70.03 o 
   1  -6   4     2562.04     2481.11     33.01 o 
   2  -6   4      242.27      268.94      8.57 o 
   3  -6   4     3335.90     3250.97     42.25 o 
   4  -6   4      219.34      217.42      7.54 o 
   5  -6   4      114.79      121.54      7.18 o 
   6  -6   4     1196.78     1158.95     30.14 o 
   7  -6   4      520.51      519.86     19.77 o 
   8  -6   4        0.39       -3.11      5.87 o 
   9  -6   4      978.23      964.13     30.99 o 
  -9  -5   4      673.03      701.34     74.02 o 
  -8  -5   4      610.65      651.32     29.49 o 
  -7  -5   4      138.95      140.73     11.65 o 
  -6  -5   4      751.29      823.10     43.86 o 
  -5  -5   4     1092.92     1084.12     22.02 o 
  -4  -5   4      347.91      326.99     11.17 o 
  -3  -5   4     1454.75     1447.23     29.73 o 
  -2  -5   4     2446.03     2434.35     43.72 o 
  -1  -5   4      193.52      217.54      6.59 o 
   0  -5   4     9695.17     9809.49    126.53 o 
   1  -5   4      205.39      219.37      6.80 o 
   2  -5   4     6254.42     6189.27     80.26 o 
   3  -5   4      953.06      882.49     15.39 o 
   4  -5   4        9.54       11.79      3.15 o 
   5  -5   4     1124.59     1056.59     21.38 o 
   6  -5   4     3091.05     3002.59     50.82 o 
   7  -5   4        0.87        6.08      6.99 o 
   8  -5   4      586.93      563.48     21.45 o 
   9  -5   4     1183.63     1280.59     50.07 o 
  10  -5   4       15.80        3.13     11.89 o 
 -10  -4   4      277.70      266.64     33.79 o 
  -9  -4   4      329.07      332.58     17.57 o 
  -8  -4   4       84.49       93.64      9.75 o 
  -7  -4   4      974.21      992.95     22.48 o 
  -6  -4   4      127.45      130.04      7.21 o 
  -5  -4   4        3.60        2.15      2.69 o 
  -4  -4   4     4021.66     4061.21     53.60 o 
  -3  -4   4     3187.46     3231.17     65.53 o 
  -2  -4   4     1419.60     1546.63     22.53 o 
  -1  -4   4    10789.00    11139.62    113.86 o 
   0  -4   4      422.20      371.52      8.22 o 
   1  -4   4     2329.66     2304.28     29.56 o 
   2  -4   4     2613.79     2396.99     30.97 o 
   3  -4   4      438.06      369.07      8.52 o 
   4  -4   4      242.19      249.59      9.58 o 
   5  -4   4     2520.56     2538.15     34.41 o 
   6  -4   4     1761.97     1727.62     30.17 o 
   7  -4   4       13.16       15.44      5.90 o 
   8  -4   4     1361.06     1293.85     33.88 o 
   9  -4   4      367.83      368.35     17.91 o 
  10  -4   4      172.86      182.30     15.68 o 
 -10  -3   4      324.48      334.73     18.88 o 
  -9  -3   4       11.83       12.26      4.00 o 
  -8  -3   4      101.81       96.86      7.04 o 
  -7  -3   4     1396.64     1387.79     28.21 o 
  -6  -3   4        7.81        6.22      7.05 o 
  -5  -3   4     1011.31     1018.36     18.87 o 
  -4  -3   4     8542.32     8553.27    114.58 o 
  -3  -3   4      319.79      314.09     16.83 o 
  -2  -3   4     2154.52     2135.95     29.01 o 
  -1  -3   4    26602.52    27489.87    278.53 o 
   0  -3   4      901.54      993.21     13.36 o 
   1  -3   4     1456.57     1466.30     19.78 o 
   2  -3   4    11328.24    11512.62    126.19 o 
   3  -3   4      359.39      372.80      7.95 o 
   4  -3   4     2084.48     2198.02     32.97 o 
   5  -3   4     5118.97     5098.86     67.97 o 
   6  -3   4      841.58      827.46     18.25 o 
   7  -3   4     1396.81     1410.45     27.10 o 
   8  -3   4     1185.74     1115.65     30.45 o 
   9  -3   4       12.72       23.39      7.49 o 
  10  -3   4      297.90      318.12     24.51 o 
 -10  -2   4      217.30      219.29     15.44 o 
  -9  -2   4      196.66      191.47      9.03 o 
  -8  -2   4      444.67      455.87     12.88 o 
  -7  -2   4      949.61      891.76     16.86 o 
  -6  -2   4      177.86      194.24      9.46 o 
  -5  -2   4     3666.45     3754.75     62.04 o 
  -4  -2   4     7865.89     7825.90    104.86 o 
  -3  -2   4      342.42      333.47     11.31 o 
  -2  -2   4     4422.29     4498.04     72.00 o 
  -1  -2   4    20249.06    21131.66    210.56 o 
   0  -2   4     1052.08     1028.85     13.32 o 
   1  -2   4     3783.25     3751.61     43.59 o 
   2  -2   4     5869.83     5778.17     71.71 o 
   3  -2   4      873.43      880.86     15.82 o 
   4  -2   4     3638.41     3700.74     50.09 o 
   5  -2   4     1625.08     1567.74     26.35 o 
   6  -2   4     1506.86     1471.12     26.40 o 
   7  -2   4     1177.98     1202.94     24.22 o 
   8  -2   4      292.54      278.13     12.68 o 
   9  -2   4      715.52      742.93     25.07 o 
  10  -2   4      262.08      323.55     20.22 o 
 -10  -1   4       12.68       11.13      6.78 o 
  -9  -1   4      887.87      891.25     21.38 o 
  -8  -1   4      832.60      820.95     16.68 o 
  -7  -1   4      282.89      269.21      8.76 o 
  -6  -1   4      821.49      795.75     17.76 o 
  -5  -1   4     3316.93     3273.59     44.87 o 
  -4  -1   4     1564.57     1508.16     23.25 o 
  -3  -1   4     6326.67     6393.10     95.69 o 
  -2  -1   4     1659.43     1617.62     24.59 o 
  -1  -1   4    21156.83    22158.33    220.54 o 
   0  -1   4       23.81       37.14      2.70 o 
   1  -1   4     1030.46      966.88     11.63 o 
   2  -1   4     7407.46     7500.72     90.70 o 
   3  -1   4    11358.68    11182.64    148.45 o 
   4  -1   4     9041.30     9112.71    111.77 o 
   5  -1   4        0.08       11.01      3.01 o 
   6  -1   4     3810.26     3746.80     53.30 o 
   7  -1   4      221.78      208.62     10.77 o 
   8  -1   4        0.11        4.36      5.28 o 
   9  -1   4      852.90      872.45     55.71 o 
  10  -1   4      350.04      351.91     21.05 o 
 -10   0   4        3.57        4.34      8.55 o 
  -9   0   4      657.23      651.85     19.86 o 
  -8   0   4      656.02      666.14     24.62 o 
  -7   0   4      171.35      188.98      7.30 o 
  -6   0   4     5258.02     5318.55     69.15 o 
  -5   0   4      443.38      398.14     10.25 o 
  -4   0   4     6816.31     7267.35     82.52 o 
  -3   0   4    10092.77    10127.96    119.12 o 
  -2   0   4      705.81      785.95     12.15 o 
  -1   0   4     5548.73     5832.66     76.63 o 
   0   0   4     1259.74     1360.89     16.16 o 
   1   0   4      632.20      684.36      9.46 o 
   2   0   4     1141.78     1148.30     15.44 o 
   3   0   4    20825.88    20565.58    220.98 o 
   4   0   4      944.30      884.58     15.72 o 
   5   0   4      510.60      534.01     11.10 o 
   6   0   4     3916.91     3858.38     48.14 o 
   7   0   4       85.67       96.40      7.43 o 
   8   0   4      149.93      135.44     11.84 o 
   9   0   4      761.42      777.04     29.76 o 
  10   0   4       23.83       33.13      9.42 o 
 -10   1   4      132.53      149.15     14.96 o 
  -9   1   4      460.66      474.46     19.79 o 
  -8   1   4       89.57       80.00     10.06 o 
  -7   1   4     2207.03     2160.88     35.16 o 
  -6   1   4     4566.20     4484.61     59.52 o 
  -5   1   4      792.20      805.08     16.75 o 
  -4   1   4     6220.90     6095.52     70.08 o 
  -3   1   4      657.17      638.41     11.30 o 
  -2   1   4     7083.33     7059.58     86.10 o 
  -1   1   4       69.90       88.38      3.66 o 
   0   1   4     3431.84     3700.65     41.81 o 
   1   1   4     6742.70     7074.04     77.48 o 
   2   1   4     5973.36     6070.55     73.19 o 
   3   1   4     8226.52     8467.84     94.04 o 
   4   1   4     1049.70     1102.20     16.99 o 
   5   1   4     1629.00     1613.12     28.34 o 
   6   1   4     2086.46     2055.88     31.88 o 
   7   1   4      490.95      502.10     16.09 o 
   8   1   4      467.20      471.27     21.04 o 
   9   1   4      229.37      259.64     17.06 o 
  10   1   4      110.81      141.00     14.94 o 
 -10   2   4      707.92      773.85     32.97 o 
  -9   2   4      266.78      234.41     17.60 o 
  -8   2   4      307.91      286.10     14.72 o 
  -7   2   4     3741.69     3599.13     57.05 o 
  -6   2   4      102.97      119.43     11.50 o 
  -5   2   4     4784.43     4836.87     57.95 o 
  -4   2   4     3761.49     3528.78     42.67 o 
  -3   2   4      303.67      343.85      9.14 o 
  -2   2   4      372.45      497.52     12.77 o 
  -1   2   4    10766.52    11197.19    276.60 o 
   0   2   4     5476.42     5853.43     64.65 o 
   1   2   4      793.40      750.27     14.56 o 
   2   2   4    23184.33    23317.06    292.24 o 
   3   2   4     8341.34     9252.86    151.89 o 
   4   2   4     6061.40     6084.97     69.87 o 
   5   2   4     2471.19     2446.71     35.33 o 
   6   2   4       75.45       88.16      5.53 o 
   7   2   4      819.30      805.43     21.75 o 
   8   2   4      472.13      527.89     22.35 o 
   9   2   4      141.57      135.15     14.09 o 
  10   2   4      368.82      410.22     22.23 o 
 -10   3   4      946.60      935.22     37.45 o 
  -9   3   4      160.39      151.25     17.11 o 
  -8   3   4     1455.09     1461.61     36.71 o 
  -7   3   4     1417.83     1330.82     32.94 o 
  -6   3   4       17.38       15.95      4.15 o 
  -5   3   4     2526.45     2532.89     51.84 o 
  -4   3   4     4831.82     4872.07    102.28 o 
  -3   3   4        5.38       14.18      4.40 o 
  -2   3   4     3116.08     3173.33     50.10 o 
  -1   3   4    10874.53    10811.82    153.93 o 
   1   3   4    12113.93    12260.44    132.22 o 
   2   3   4     5005.08     4956.94     70.45 o 
   3   3   4        4.34        6.93      2.03 o 
   4   3   4      382.04      333.29      8.50 o 
   5   3   4      984.08      983.01     24.27 o 
   6   3   4       29.49       35.79      4.99 o 
   7   3   4     1222.07     1256.35     29.29 o 
   8   3   4      471.50      486.09     27.85 o 
   9   3   4       20.97       32.12     11.69 o 
 -10   4   4      221.92      256.49     31.22 o 
  -9   4   4      236.02      264.84     19.07 o 
  -8   4   4      920.33      934.20     28.26 o 
  -7   4   4     1535.39     1506.12     36.51 o 
  -6   4   4      427.94      400.89     18.42 o 
  -5   4   4       27.80       32.77      4.40 o 
  -4   4   4     1361.52     1455.69     28.53 o 
  -3   4   4     1486.00     1429.98     27.24 o 
  -2   4   4    10398.07    10965.23    129.89 o 
  -1   4   4     4294.63     4417.45     68.96 o 
   0   4   4    10982.54    11252.48    161.65 o 
   1   4   4     3950.54     3814.54     48.48 o 
   2   4   4      401.67      455.18      9.63 o 
   3   4   4     6414.65     6162.52     76.32 o 
   4   4   4     2349.87     2392.03     34.21 o 
   5   4   4      112.19      125.34      5.90 o 
   6   4   4     1376.34     1407.56     30.60 o 
   7   4   4      755.48      787.72     22.05 o 
   8   4   4        1.34        2.95      5.99 o 
 -10   5   4        0.22        3.65     21.53 o 
  -9   5   4     1189.82     1236.86     43.16 o 
  -8   5   4      324.60      291.88     15.71 o 
  -7   5   4      426.79      452.70     27.24 o 
  -6   5   4     2837.22     2949.03     65.81 o 
  -5   5   4      239.54      259.91     10.68 o 
  -4   5   4      455.09      514.00     19.08 o 
  -3   5   4    12341.02    12270.19    179.06 o 
  -2   5   4      578.62      521.59     11.22 o 
  -1   5   4     1434.14     1410.99     32.99 o 
   0   5   4     6463.82     6095.73     91.89 o 
   1   5   4     3568.28     3603.12     51.71 o 
   2   5   4        2.55        9.23      2.73 o 
   3   5   4     5458.32     5572.17     70.35 o 
   4   5   4     1647.85     1714.60     26.78 o 
   5   5   4      150.49      148.89      8.51 o 
   6   5   4     2120.89     2073.63     44.29 o 
   7   5   4      181.57      184.90     28.26 o 
   8   5   4       90.54      107.66     19.29 o 
 -10   6   4      213.88      218.45     28.49 o 
  -9   6   4      796.29      793.89     49.41 o 
  -8   6   4       13.80        8.72      7.77 o 
  -7   6   4      367.65      427.33     18.39 o 
  -6   6   4     2376.82     2395.81     49.87 o 
  -5   6   4        0.87       14.38      9.30 o 
  -4   6   4       68.09       67.57      7.45 o 
  -3   6   4     4739.83     4681.30     66.50 o 
  -2   6   4      336.28      351.78     11.48 o 
  -1   6   4     3294.73     3267.56     44.42 o 
   0   6   4     8050.68     8293.25    123.75 o 
   1   6   4        6.58        3.62      3.13 o 
   2   6   4      362.48      408.30     14.54 o 
   3   6   4     1802.19     1805.13     27.62 o 
   4   6   4       16.09       22.78      5.21 o 
   5   6   4      804.64      772.37     47.55 o 
   6   6   4     1375.39     1364.21     45.31 o 
   7   6   4       64.92       85.00     12.11 o 
   8   6   4      522.35      546.70     28.64 o 
   9   6   4      286.54      325.68     34.54 o 
  -9   7   4      344.46      330.94     23.04 o 
  -8   7   4       50.77       55.73     11.22 o 
  -7   7   4      328.66      348.02     19.75 o 
  -6   7   4      299.20      330.68     16.13 o 
  -5   7   4      313.80      336.79     18.26 o 
  -4   7   4     1777.68     1769.56     36.50 o 
  -3   7   4     1650.88     1637.08     33.98 o 
  -2   7   4      408.76      392.63     12.17 o 
  -1   7   4     2409.24     2420.58     39.35 o 
   0   7   4     1263.09     1251.71     30.59 o 
   1   7   4     1505.04     1438.73     26.39 o 
   2   7   4     1038.05     1019.53     24.19 o 
   3   7   4     1148.62     1127.18     26.40 o 
   4   7   4      584.46      567.17     25.84 o 
   5   7   4     1668.61     1588.61     93.98 o 
   6   7   4      574.50      545.99     27.57 o 
   7   7   4      611.74      706.45     33.23 o 
   8   7   4      400.65      426.31     26.45 o 
  -9   8   4       26.61       36.97     14.23 o 
  -8   8   4      125.24      130.05     17.44 o 
  -7   8   4      674.99      707.54     32.76 o 
  -6   8   4      202.53      189.87     12.90 o 
  -5   8   4      661.44      672.07     22.48 o 
  -4   8   4     1913.54     1992.34     49.54 o 
  -3   8   4       11.58       10.15      7.63 o 
  -2   8   4     2079.57     2050.34     79.17 o 
  -1   8   4      791.50      817.12     17.26 o 
   0   8   4      149.34      147.65      9.50 o 
   1   8   4     1336.95     1251.11     32.77 o 
   2   8   4     1325.90     1260.82     29.39 o 
   3   8   4       71.56       59.36     10.31 o 
   4   8   4     1683.43     1622.97     53.83 o 
   5   8   4      746.78      766.33     33.55 o 
   6   8   4        0.52       15.38     14.80 o 
   7   8   4      346.64      368.51     33.87 o 
   8   8   4      158.98      156.56     24.22 o 
  -8   9   4      408.48      418.68     40.95 o 
  -7   9   4      218.46      234.22     24.44 o 
  -6   9   4      260.37      271.75     15.74 o 
  -5   9   4      458.95      484.54     20.65 o 
  -4   9   4      142.97      158.55     12.91 o 
  -3   9   4     2020.85     2026.41     48.71 o 
  -2   9   4     2595.05     2605.69     61.37 o 
  -1   9   4      185.12      187.53     13.15 o 
   0   9   4      774.77      771.29     22.31 o 
   1   9   4     2654.22     2530.65     49.32 o 
   2   9   4       43.94       46.84     11.36 o 
   3   9   4     1057.06     1027.54     39.15 o 
   4   9   4     1562.92     1496.27     41.75 o 
   5   9   4      120.70      145.91     17.05 o 
   6   9   4      130.58      132.40     15.83 o 
   7   9   4      316.81      292.28     23.55 o 
  -7  10   4        2.81       -7.88     10.32 o 
  -6  10   4     1223.27     1271.56     35.83 o 
  -5  10   4      563.62      593.65     22.43 o 
  -4  10   4      125.00      106.80     12.00 o 
  -3  10   4      994.89     1000.91     41.26 o 
  -2  10   4      893.95      924.72     30.54 o 
  -1  10   4      382.83      356.58     18.38 o 
   0  10   4      808.22      809.72     27.88 o 
   1  10   4     1475.52     1388.27     38.58 o 
   2  10   4       14.09       21.08     13.23 o 
   3  10   4     1310.80     1338.01     48.04 o 
   4  10   4      738.82      669.44     32.92 o 
   5  10   4       69.86       88.87     19.07 o 
   6  10   4      323.83      352.63     25.32 o 
  -6  11   4      995.02     1139.34     49.17 o 
  -5  11   4       30.55       28.90     12.70 o 
  -4  11   4      148.13      112.24     16.22 o 
  -3  11   4      787.42      831.22     46.20 o 
  -2  11   4      232.09      251.23     16.96 o 
  -1  11   4        9.82        5.85      7.99 o 
   0  11   4      953.35     1034.51     33.75 o 
   1  11   4      222.04      249.17     19.95 o 
   2  11   4      434.51      453.06     27.26 o 
   3  11   4     1221.06     1159.88     46.15 o 
   4  11   4        1.24        5.57      9.49 o 
   5  11   4      404.41      402.54     27.72 o 
  -5  12   4       33.13       39.48     14.33 o 
  -4  12   4      289.01      307.86     31.18 o 
  -3  12   4      216.39      263.91     24.90 o 
  -2  12   4       15.12       14.95     11.62 o 
  -1  12   4      219.46      221.80     16.88 o 
   0  12   4      327.92      358.10     20.44 o 
   1  12   4      280.32      325.57     27.81 o 
   2  12   4      531.13      575.78     32.34 o 
   3  12   4      235.29      246.53     22.35 o 
  -2  13   4      340.21      345.46     36.56 o 
  -1  13   4      313.20      316.64     25.18 o 
   0  13   4        5.63       -9.93     12.34 o 
  -1 -13   5      251.29      239.00     18.52 o 
   0 -13   5      155.55      159.96     15.57 o 
   1 -13   5        7.37        2.21      8.28 o 
   2 -13   5      345.35      339.66     21.31 o 
  -4 -12   5      168.94      204.03     17.16 o 
  -3 -12   5       79.32       90.53     12.44 o 
  -2 -12   5       21.20       18.31      9.30 o 
  -1 -12   5      807.59      818.71     31.87 o 
   0 -12   5      417.93      389.39     33.20 o 
   1 -12   5       94.88       88.35     11.98 o 
   2 -12   5     1309.89     1308.08     47.68 o 
   3 -12   5      276.31      261.93     24.57 o 
   4 -12   5        0.41       16.05     13.80 o 
  -5 -11   5      261.19      249.30     25.77 o 
  -4 -11   5      604.06      619.05     27.45 o 
  -3 -11   5        0.98       -2.75      7.27 o 
  -2 -11   5     1250.06     1164.98     37.91 o 
  -1 -11   5     1901.40     1899.50     77.86 o 
   0 -11   5      101.50       99.58     13.43 o 
   1 -11   5      284.15      274.42     17.22 o 
   2 -11   5     1203.32     1193.84     37.23 o 
   3 -11   5      199.20      200.77     21.19 o 
   4 -11   5      216.19      253.23     39.70 o 
   5 -11   5      998.63     1006.61     69.31 o 
   6 -11   5        0.81       -1.24     12.56 o 
  -6 -10   5       47.64       28.11     11.74 o 
  -5 -10   5     1009.31      991.69     35.21 o 
  -4 -10   5     1263.10     1293.70     47.89 o 
  -3 -10   5       10.15        2.29      7.12 o 
  -2 -10   5     1166.19     1120.19     35.25 o 
  -1 -10   5     1568.16     1559.59     42.95 o 
   0 -10   5       57.77       59.76      9.40 o 
   1 -10   5      628.25      616.07     24.28 o 
   2 -10   5      266.96      297.65     16.88 o 
   3 -10   5        6.41        1.31      6.46 o 
   4 -10   5      273.20      308.14     23.76 o 
   5 -10   5      399.64      401.10     21.92 o 
   6 -10   5      249.58      269.37     16.00 o 
   7 -10   5      547.95      570.77     32.96 o 
  -7  -9   5       98.17      125.72     16.78 o 
  -6  -9   5      102.59      104.26     13.28 o 
  -5  -9   5      981.06     1014.20     53.06 o 
  -4  -9   5      304.26      317.97     17.93 o 
  -3  -9   5      356.11      334.15     17.74 o 
  -2  -9   5      315.48      322.31     18.03 o 
  -1  -9   5      184.69      156.94     12.29 o 
   0  -9   5      367.76      376.51     21.01 o 
   1  -9   5      337.31      334.29     16.90 o 
   2  -9   5       13.11       13.28      5.42 o 
   3  -9   5     1359.78     1344.57     25.60 o 
   4  -9   5      784.00      765.19     27.29 o 
   5  -9   5       17.93       30.47      7.96 o 
   6  -9   5     1809.94     1870.11     56.51 o 
   7  -9   5      717.89      745.26     26.42 o 
   8  -9   5        0.48       -9.62     11.18 o 
  -8  -8   5      345.30      297.44     23.59 o 
  -7  -8   5        3.43       13.56     10.76 o 
  -6  -8   5      602.74      575.44     24.42 o 
  -5  -8   5      355.89      358.37     18.91 o 
  -4  -8   5     1475.26     1444.34     39.86 o 
  -3  -8   5     1234.58     1143.93     37.65 o 
  -2  -8   5       30.09       23.72      7.02 o 
  -1  -8   5      348.06      336.55     16.31 o 
   0  -8   5     2136.90     2069.71     48.06 o 
   1  -8   5     1732.84     1698.37     33.04 o 
   2  -8   5     1001.55     1005.36     18.88 o 
   3  -8   5     5236.65     5089.09     63.98 o 
   4  -8   5     2021.71     1930.04     32.63 o 
   5  -8   5      476.72      498.14     19.12 o 
   6  -8   5     2043.39     1971.20     44.88 o 
   7  -8   5      149.87      117.63     10.87 o 
   8  -8   5      159.87      161.83     13.27 o 
  -9  -7   5      299.00      304.91     24.10 o 
  -8  -7   5       58.83       90.13     14.41 o 
  -7  -7   5      882.09      944.28     32.63 o 
  -6  -7   5      227.72      249.54     15.53 o 
  -5  -7   5      109.05      107.00     18.45 o 
  -4  -7   5     2181.75     2077.25     50.50 o 
  -3  -7   5      626.19      602.36     21.87 o 
  -2  -7   5      111.88      104.32      9.56 o 
  -1  -7   5     3358.71     3208.61     57.54 o 
   0  -7   5     2693.05     2672.92     40.20 o 
   1  -7   5      278.96      292.17      8.66 o 
   2  -7   5     2808.85     2784.70     37.96 o 
   3  -7   5     4403.44     4450.39     56.25 o 
   4  -7   5        2.02        0.86      3.66 o 
   5  -7   5     1820.52     1824.51     40.42 o 
   6  -7   5      364.06      364.85     16.50 o 
   7  -7   5        1.88        1.96      5.59 o 
   8  -7   5      437.73      461.21     28.30 o 
   9  -7   5      303.16      301.11     19.86 o 
  -9  -6   5       56.00       66.97     12.77 o 
  -8  -6   5      106.18      117.50     12.07 o 
  -7  -6   5     1203.72     1216.90     36.56 o 
  -6  -6   5      186.83      185.38     12.91 o 
  -5  -6   5     1139.15     1081.49     31.65 o 
  -4  -6   5     4251.35     4160.16     95.92 o 
  -3  -6   5       40.08       49.61      7.08 o 
  -2  -6   5        6.51       13.97      4.43 o 
  -1  -6   5     4066.05     4150.68     55.88 o 
   0  -6   5     1818.45     1753.28     25.03 o 
   1  -6   5      141.26      173.66      6.60 o 
   2  -6   5     4406.19     4329.04     53.56 o 
   3  -6   5      122.30      132.11      6.01 o 
   4  -6   5      792.84      756.43     15.03 o 
   5  -6   5     2104.01     2032.74     34.15 o 
   6  -6   5        1.73        1.39      5.57 o 
   7  -6   5      128.47      122.04     10.31 o 
   8  -6   5      932.28      980.40     39.43 o 
   9  -6   5       18.88       26.38      8.07 o 
  -9  -5   5        5.05        7.05      8.40 o 
  -8  -5   5      379.29      409.13     20.05 o 
  -7  -5   5     1658.23     1649.43     43.27 o 
  -6  -5   5        4.24        6.01      5.91 o 
  -5  -5   5     1780.99     1758.28     34.81 o 
  -4  -5   5     5463.20     5541.31     82.51 o 
  -3  -5   5        6.24        7.97      3.05 o 
  -2  -5   5      151.08      179.76      5.55 o 
  -1  -5   5      425.80      365.34      7.15 o 
   0  -5   5      557.66      648.03     13.12 o 
   1  -5   5      495.40      417.82      9.39 o 
   2  -5   5     3862.09     3812.79     47.25 o 
   3  -5   5      151.79      119.75      5.35 o 
   4  -5   5     2346.71     2339.16     32.33 o 
   5  -5   5     2705.80     2662.70     41.13 o 
   6  -5   5      220.04      229.81      9.95 o 
   7  -5   5     1120.06     1063.39     39.56 o 
   8  -5   5      967.74     1002.33     32.18 o 
   9  -5   5       82.39       93.80     10.65 o 
  10  -5   5      364.02      371.29     21.98 o 
 -10  -4   5      190.78      197.98     15.60 o 
  -9  -4   5      107.98      106.38      8.80 o 
  -8  -4   5      826.37      867.58     29.22 o 
  -7  -4   5      160.35      178.67      9.37 o 
  -6  -4   5      639.49      636.99     16.41 o 
  -5  -4   5     1120.34     1102.23     22.13 o 
  -4  -4   5      252.93      250.88     10.64 o 
  -3  -4   5     1241.77     1220.80     19.86 o 
  -2  -4   5       99.07       67.37      3.79 o 
  -1  -4   5      618.32      735.20     11.40 o 
   0  -4   5     6338.47     6461.76     68.43 o 
   1  -4   5     4983.50     4980.04     58.39 o 
   2  -4   5     1438.07     1587.21     22.59 o 
   3  -4   5     7780.21     7823.31     89.18 o 
   4  -4   5     2477.94     2535.22     33.75 o 
   5  -4   5     2045.23     1954.41     32.23 o 
   6  -4   5     1459.92     1488.51     27.53 o 
   7  -4   5     1234.01     1168.69     27.24 o 
   8  -4   5      263.96      286.65     20.98 o 
   9  -4   5      619.34      643.93     24.10 o 
  10  -4   5      333.95      367.36     58.77 o 
 -10  -3   5        1.33       13.35      6.65 o 
  -9  -3   5      531.14      568.88     20.37 o 
  -8  -3   5      612.04      635.56     22.60 o 
  -7  -3   5        6.85        7.33      4.29 o 
  -6  -3   5     3107.97     3125.85     49.34 o 
  -5  -3   5     1312.86     1313.56     25.16 o 
  -4  -3   5      591.79      618.23     16.55 o 
  -3  -3   5     5389.62     5143.35     80.11 o 
  -2  -3   5     4646.24     4698.21     54.77 o 
  -1  -3   5     3315.27     3369.85     37.57 o 
   0  -3   5    21497.91    22088.62    221.10 o 
   1  -3   5     1170.69     1177.71     17.06 o 
   2  -3   5      512.71      491.46      9.49 o 
   3  -3   5     4687.65     4768.51     62.38 o 
   4  -3   5       85.63       73.30      4.90 o 
   5  -3   5       11.13       20.62      4.25 o 
   6  -3   5     1032.00     1026.23     21.26 o 
   7  -3   5      299.29      300.73     11.37 o 
   8  -3   5       69.20       78.05      8.86 o 
   9  -3   5     1087.77     1098.60     32.00 o 
  10  -3   5        8.76       16.20      9.90 o 
 -10  -2   5      443.62      423.86     15.93 o 
  -9  -2   5      715.94      741.85     20.43 o 
  -8  -2   5        1.05        2.64      3.54 o 
  -7  -2   5     1306.01     1322.49     23.87 o 
  -6  -2   5     2220.52     2238.21     42.73 o 
  -5  -2   5     1665.77     1666.67     44.06 o 
  -4  -2   5     3554.92     3577.97     74.53 o 
  -3  -2   5    13840.21    13574.21    215.48 o 
  -2  -2   5     1479.28     1555.39     20.96 o 
  -1  -2   5    12818.41    13284.84    134.26 o 
   0  -2   5    12683.62    13132.01    132.69 o 
   1  -2   5      456.06      494.02      8.98 o 
   2  -2   5     4232.60     4313.17     55.53 o 
   3  -2   5     9365.78     9472.66    115.53 o 
   4  -2   5      174.56      174.67      6.86 o 
   5  -2   5     2800.31     2779.12     41.13 o 
   6  -2   5     3227.62     3221.82     63.76 o 
   7  -2   5      192.26      174.33     11.73 o 
   8  -2   5     1130.92     1106.21     30.03 o 
   9  -2   5      754.60      782.50     30.85 o 
  10  -2   5        5.51        2.81      7.58 o 
 -10  -1   5      803.33      802.17     27.47 o 
  -9  -1   5      211.26      242.55     12.55 o 
  -8  -1   5       92.36      105.40      9.07 o 
  -7  -1   5     2068.61     2066.37     29.36 o 
  -6  -1   5     1072.26     1054.29     18.87 o 
  -5  -1   5      149.49      152.70      6.28 o 
  -4  -1   5     3007.66     2900.24     39.54 o 
  -3  -1   5     4971.52     4911.87    112.34 o 
  -2  -1   5       21.35       35.83      2.66 o 
  -1  -1   5     3777.67     3771.66     38.37 o 
   0  -1   5      906.83     1078.89     13.76 o 
   1  -1   5     2393.19     2335.73     26.52 o 
   2  -1   5     3308.84     3188.01     42.00 o 
   3  -1   5     1446.05     1324.32     21.21 o 
   4  -1   5      151.04      164.89      6.50 o 
   5  -1   5     5051.42     4972.86     66.32 o 
   6  -1   5      186.93      203.50      8.64 o 
   7  -1   5     1869.29     1867.37     35.82 o 
   8  -1   5      983.92     1067.87     28.94 o 
   9  -1   5      154.49      166.14     14.42 o 
  10  -1   5       96.32       88.13     12.34 o 
 -10   0   5      682.63      668.30     29.61 o 
  -9   0   5        1.82        5.42      4.61 o 
  -8   0   5      195.66      183.43      8.76 o 
  -7   0   5     2149.23     2091.51     27.90 o 
  -6   0   5      128.65      133.29      6.57 o 
  -5   0   5       27.21       21.83      2.84 o 
  -4   0   5     4726.17     4587.61     58.32 o 
  -3   0   5     1488.68     1593.71     28.70 o 
  -2   0   5     1179.32     1144.54     21.39 o 
  -1   0   5     1317.68     1296.75     17.01 o 
   0   0   5     1227.22     1174.31     14.86 o 
   1   0   5    10116.67    10041.74    109.32 o 
   2   0   5    17243.79    17445.43    194.22 o 
   3   0   5      174.54      175.67      5.40 o 
   4   0   5     5242.99     5164.62     60.60 o 
   5   0   5     7691.20     7762.17     95.87 o 
   6   0   5      332.07      349.24     11.07 o 
   7   0   5     3873.90     3885.11     72.66 o 
   8   0   5      385.68      366.40     23.77 o 
   9   0   5       85.03       75.55     12.64 o 
  10   0   5      218.36      209.23     16.82 o 
 -10   1   5      237.86      230.73     32.53 o 
  -9   1   5       54.28       55.70      8.99 o 
  -8   1   5      354.48      348.95     16.00 o 
  -7   1   5     2044.97     2010.77     35.55 o 
  -6   1   5     1847.99     1889.63     25.89 o 
  -5   1   5     3921.83     3974.28     47.75 o 
  -4   1   5      633.24      607.78     11.10 o 
  -3   1   5     5835.70     5981.00     82.69 o 
  -2   1   5    16262.59    16086.21    208.86 o 
  -1   1   5     5805.03     5924.61     79.45 o 
   0   1   5     6970.62     7267.54     79.97 o 
   1   1   5     1369.82     1292.76     17.20 o 
   2   1   5    23550.78    24501.33    281.54 o 
   3   1   5      247.04      204.43      5.45 o 
   4   1   5     7726.86     7627.57     86.80 o 
   5   1   5     2594.56     2579.74     36.77 o 
   6   1   5     2375.26     2373.00     35.81 o 
   7   1   5     1636.77     1638.06     59.69 o 
   8   1   5       60.96       63.83      9.97 o 
   9   1   5      412.01      392.43     20.91 o 
  10   1   5      173.73      195.83     16.21 o 
 -10   2   5       59.35       48.17     13.07 o 
  -9   2   5      670.10      703.17     26.81 o 
  -8   2   5      486.94      474.11     19.03 o 
  -7   2   5       30.12       26.65      7.45 o 
  -6   2   5     5106.18     5035.46     76.34 o 
  -5   2   5     3262.69     3208.33     40.50 o 
  -4   2   5      650.83      705.97     12.10 o 
  -3   2   5     7484.30     7343.82    113.19 o 
  -2   2   5     3436.08     3494.76     65.88 o 
  -1   2   5     1987.24     2145.35     36.00 o 
   0   2   5     4562.17     4560.31     61.09 o 
   1   2   5     6504.93     6495.64     72.53 o 
   2   2   5     3907.33     4100.16     60.79 o 
   3   2   5     2376.22     2116.05     30.38 o 
   4   2   5      265.68      254.46      6.75 o 
   5   2   5      739.88      698.37     14.19 o 
   6   2   5     4196.73     4149.62     62.46 o 
   7   2   5      323.06      324.93     16.55 o 
   8   2   5        8.04       -0.27      5.76 o 
   9   2   5      810.01      820.56     36.39 o 
  10   2   5      133.31      152.56     14.81 o 
 -10   3   5       79.22       93.64     15.51 o 
  -9   3   5     1136.40     1093.85     54.83 o 
  -8   3   5      939.38      978.68     28.97 o 
  -7   3   5      542.58      550.63     33.68 o 
  -6   3   5     3860.97     3645.31     76.26 o 
  -5   3   5      521.21      549.61     14.88 o 
  -4   3   5      707.00      717.13     16.51 o 
  -3   3   5     6085.62     6088.47    110.19 o 
  -2   3   5     2060.34     2168.22     45.42 o 
  -1   3   5     1640.84     1855.35     25.32 o 
   0   3   5     9329.11     9640.24    113.88 o 
   1   3   5        4.68        4.87      2.06 o 
   2   3   5     2507.63     2493.91     43.23 o 
   3   3   5     6198.65     5866.18     88.78 o 
   4   3   5      398.61      409.03     12.68 o 
   5   3   5     2709.76     2665.88     38.26 o 
   6   3   5     3163.90     3184.40     55.81 o 
   7   3   5        4.26        6.68      4.98 o 
   8   3   5      218.60      255.01     15.78 o 
   9   3   5      814.62      833.26     38.46 o 
  10   3   5        0.08       12.56     14.35 o 
 -10   4   5      304.71      355.70     23.22 o 
  -9   4   5      603.02      621.64     35.82 o 
  -8   4   5        0.04        0.09      7.96 o 
  -7   4   5     1011.22     1041.47     33.46 o 
  -6   4   5      679.14      640.74     24.00 o 
  -5   4   5      348.98      354.74     11.78 o 
  -4   4   5     2488.94     2572.32     44.38 o 
  -3   4   5      617.33      587.55     14.48 o 
  -2   4   5      376.80      308.13      8.56 o 
  -1   4   5       51.90       99.92      5.08 o 
   0   4   5     2515.92     2347.27     93.82 o 
   1   4   5      902.10      834.97     14.43 o 
   2   4   5     6580.58     6488.44     89.27 o 
   3   4   5     5656.31     5880.48     73.37 o 
   4   4   5      122.79      135.98      5.99 o 
   5   4   5     2461.63     2508.69     41.18 o 
   6   4   5     1784.22     1847.41     37.31 o 
   7   4   5      236.44      256.17     12.30 o 
   8   4   5      449.97      484.87     26.17 o 
 -10   5   5      526.85      597.82     45.76 o 
  -9   5   5       83.45       96.70     13.42 o 
  -8   5   5      286.02      312.17     16.49 o 
  -7   5   5     2172.20     2168.63     48.89 o 
  -6   5   5      334.92      353.66     18.50 o 
  -5   5   5     1591.59     1490.66     39.23 o 
  -4   5   5      420.51      469.09     13.93 o 
  -3   5   5       82.66       87.86      6.61 o 
  -2   5   5     3110.70     2980.60     43.04 o 
  -1   5   5     4625.90     4344.36     67.84 o 
   0   5   5     1648.52     1650.71     55.59 o 
   1   5   5     3496.95     3462.71     45.65 o 
   2   5   5     5926.85     5957.00     74.33 o 
   3   5   5       15.03       26.12      3.59 o 
   4   5   5     2823.96     2776.80     44.04 o 
   5   5   5      460.29      468.41     15.00 o 
   6   5   5      111.49      117.52      8.66 o 
   7   5   5      444.23      477.41     30.73 o 
   8   5   5      340.45      338.69     32.30 o 
   9   5   5        1.17        4.93     10.77 o 
  -9   6   5       27.55       30.49     10.48 o 
  -8   6   5      900.07      911.11     48.56 o 
  -7   6   5      518.24      517.30     20.51 o 
  -6   6   5     2186.97     2132.74     53.34 o 
  -5   6   5     4610.24     4433.79     90.26 o 
  -4   6   5     1737.82     1726.04     34.49 o 
  -3   6   5      590.86      544.22     18.15 o 
  -2   6   5     3988.33     3896.40     55.84 o 
  -1   6   5     5234.85     5265.99     73.84 o 
   0   6   5      490.16      460.17     12.30 o 
   1   6   5     2616.05     2581.10     40.22 o 
   2   6   5     1171.46     1171.91     19.91 o 
   3   6   5       64.34       68.33      4.81 o 
   4   6   5      740.97      753.27     19.34 o 
   5   6   5      523.43      512.92     24.23 o 
   6   6   5       16.63       25.12      8.25 o 
   7   6   5      982.44      961.02     37.87 o 
   8   6   5       71.36       53.83     17.05 o 
   9   6   5      177.49      167.32     25.57 o 
  -9   7   5      522.45      526.35     48.90 o 
  -8   7   5      354.48      364.24     22.24 o 
  -7   7   5       95.07       97.36     10.30 o 
  -6   7   5     1217.81     1227.93     37.87 o 
  -5   7   5     4421.40     4252.52     99.25 o 
  -4   7   5     3058.00     3106.47     67.76 o 
  -3   7   5     1490.55     1493.45     36.47 o 
  -2   7   5     2914.94     2912.52     52.73 o 
  -1   7   5      852.53      861.80     17.05 o 
   0   7   5     3123.27     3012.61     46.90 o 
   1   7   5     1623.80     1651.00     29.44 o 
   2   7   5        3.28        3.41      4.40 o 
   3   7   5      778.34      708.08     23.84 o 
   4   7   5      623.09      641.54     27.72 o 
   5   7   5       18.65        9.63      6.96 o 
   6   7   5     1079.79     1102.76     41.18 o 
   7   7   5      461.04      434.26     37.91 o 
   8   7   5       11.04       17.31      9.67 o 
  -8   8   5      118.63      132.44     22.55 o 
  -7   8   5        0.84       -6.67      6.67 o 
  -6   8   5      404.21      404.26     18.28 o 
  -5   8   5      464.63      499.32     22.55 o 
  -4   8   5        1.69       -8.56      8.56 o 
  -3   8   5     1960.21     2028.70     47.20 o 
  -2   8   5        4.59        9.98      6.66 o 
  -1   8   5      495.06      481.96     12.82 o 
   0   8   5     1840.01     1874.80     34.44 o 
   1   8   5      111.97      110.25      8.43 o 
   2   8   5     1006.60      950.61     24.43 o 
   3   8   5     2535.64     2563.46     69.61 o 
   4   8   5       84.90       92.49     11.87 o 
   5   8   5      413.46      380.08     23.13 o 
   6   8   5      989.32      978.38     54.73 o 
   7   8   5       27.64       20.19      9.52 o 
  -8   9   5        7.33        8.86      8.88 o 
  -7   9   5      119.72      103.51     11.34 o 
  -6   9   5     1037.81     1071.75     31.82 o 
  -5   9   5        0.15       -5.49      5.49 o 
  -4   9   5     1001.97      983.94     40.55 o 
  -3   9   5     2746.08     2728.64     77.84 o 
  -2   9   5       70.36       66.69     10.81 o 
  -1   9   5     3139.35     3167.93     67.14 o 
   0   9   5     2963.61     2945.15     52.14 o 
   1   9   5      230.49      191.74     11.14 o 
   2   9   5     2013.81     2002.47     59.47 o 
   3   9   5     2391.53     2300.19     77.83 o 
   4   9   5       10.86       20.00      9.18 o 
   5   9   5      393.24      368.08     23.73 o 
   6   9   5      481.75      463.71     45.76 o 
   7   9   5       77.01       95.15     14.50 o 
  -7  10   5      383.20      403.28     26.54 o 
  -6  10   5      194.71      200.06     19.98 o 
  -5  10   5      348.95      380.26     20.92 o 
  -4  10   5     1309.39     1356.24     40.78 o 
  -3  10   5      308.91      318.13     22.99 o 
  -2  10   5     1306.13     1275.73     37.26 o 
  -1  10   5     1259.77     1269.26     36.86 o 
   0  10   5      487.14      487.15     21.13 o 
   1  10   5      153.64      154.57     12.57 o 
   2  10   5     1023.96     1064.94     50.24 o 
   3  10   5      754.94      749.26     34.41 o 
   4  10   5      381.31      389.74     25.03 o 
   5  10   5      306.23      282.55     21.88 o 
   6  10   5        3.20        4.91      7.53 o 
  -6  11   5        3.96       -5.80     11.42 o 
  -5  11   5     1067.93     1184.27     56.97 o 
  -4  11   5      550.94      604.32     33.51 o 
  -3  11   5        1.01       -0.13     10.20 o 
  -2  11   5      308.59      308.83     25.12 o 
  -1  11   5      568.06      609.02     25.26 o 
   0  11   5       79.02       83.59     11.21 o 
   1  11   5      475.92      461.34     49.12 o 
   2  11   5      707.56      625.94     32.35 o 
   3  11   5        4.01        2.90      9.26 o 
   4  11   5      752.50      782.67     37.68 o 
   5  11   5       61.75       61.90     13.26 o 
  -4  12   5      176.24      179.29     20.79 o 
  -3  12   5       61.36       84.89     15.20 o 
  -2  12   5      282.65      293.58     23.87 o 
  -1  12   5       36.46       29.73     17.72 o 
   0  12   5      295.85      326.20     23.95 o 
   1  12   5      655.44      646.23     33.77 o 
   2  12   5       13.51        7.04     10.54 o 
   3  12   5      265.60      249.81     25.12 o 
  -1  13   5      108.28      116.63     24.22 o 
   0 -13   6        0.40        0.28      8.39 o 
   1 -13   6      443.42      450.82     24.25 o 
  -3 -12   6      144.16      151.46     14.88 o 
  -2 -12   6      583.84      583.94     27.09 o 
  -1 -12   6       97.63      109.98     13.32 o 
   0 -12   6      386.98      384.98     21.76 o 
   1 -12   6      769.29      743.61     33.06 o 
   2 -12   6        6.21       22.15     10.22 o 
   3 -12   6      622.71      612.88     36.34 o 
   4 -12   6      764.66      781.67     41.56 o 
  -5 -11   6      253.01      272.42     19.20 o 
  -4 -11   6        2.85        0.90      7.87 o 
  -3 -11   6      444.47      439.15     23.26 o 
  -2 -11   6     1128.59     1060.22     35.93 o 
  -1 -11   6        5.30       13.09      8.49 o 
   0 -11   6     1287.09     1193.66     37.83 o 
   1 -11   6      731.27      708.42     29.42 o 
   2 -11   6       90.01       90.26     11.65 o 
   3 -11   6      836.16      814.47     76.93 o 
   4 -11   6      626.78      630.37     35.42 o 
   5 -11   6        3.51       -9.05     18.39 o 
   6 -11   6      360.96      387.64     40.60 o 
  -6 -10   6      296.48      319.83     20.25 o 
  -5 -10   6      132.27      153.00     14.48 o 
  -4 -10   6      244.46      248.12     17.25 o 
  -3 -10   6      580.48      623.85     26.01 o 
  -2 -10   6      189.23      209.93     15.24 o 
  -1 -10   6      836.91      822.71     29.44 o 
   0 -10   6     1099.87     1056.26     33.62 o 
   1 -10   6      221.59      206.59     14.47 o 
   2 -10   6      410.78      416.35     19.80 o 
   3 -10   6      138.48      127.83     11.75 o 
   4 -10   6       58.33       65.06     14.13 o 
   5 -10   6      404.11      390.95     21.68 o 
   6 -10   6      486.00      492.81     21.17 o 
   7 -10   6       28.17       22.98     11.01 o 
  -7  -9   6      190.23      184.97     26.69 o 
  -6  -9   6      383.83      377.36     21.76 o 
  -5  -9   6       52.30       60.46     15.25 o 
  -4  -9   6     2102.91     2034.93     73.14 o 
  -3  -9   6     1313.94     1221.63     36.73 o 
  -2  -9   6      185.35      173.39     18.88 o 
  -1  -9   6     3151.61     3080.07     74.34 o 
   0  -9   6      229.43      213.90     13.93 o 
   1  -9   6      384.86      373.19     15.53 o 
   2  -9   6     1530.30     1453.20     33.85 o 
   3  -9   6      296.58      294.30     11.03 o 
   4  -9   6      152.35      154.07     13.60 o 
   5  -9   6     1871.69     1767.22     41.71 o 
   6  -9   6      141.30      156.17     12.60 o 
   7  -9   6      163.91      158.39     12.88 o 
  -8  -8   6      130.51      128.65     17.13 o 
  -7  -8   6      459.63      461.89     23.04 o 
  -6  -8   6       31.87       35.97     14.72 o 
  -5  -8   6      367.50      331.11     18.07 o 
  -4  -8   6      759.75      771.07     27.50 o 
  -3  -8   6        0.49        4.04      6.77 o 
  -2  -8   6      448.72      436.06     22.83 o 
  -1  -8   6      745.18      743.94     25.28 o 
   0  -8   6      250.64      248.03     12.27 o 
   1  -8   6      418.25      418.65     11.80 o 
   2  -8   6     3576.40     3606.00     51.45 o 
   3  -8   6       10.21       14.25      4.28 o 
   4  -8   6     1429.22     1414.27     30.25 o 
   5  -8   6     1428.53     1444.70     43.77 o 
   6  -8   6      110.37       92.43     10.12 o 
   7  -8   6      619.54      612.51     23.30 o 
   8  -8   6      451.60      525.06     22.55 o 
  -8  -7   6      372.13      377.18     20.94 o 
  -7  -7   6      125.68      119.48     12.25 o 
  -6  -7   6      172.30      174.46     13.25 o 
  -5  -7   6      811.44      806.29     27.84 o 
  -4  -7   6      109.98      127.02     11.16 o 
  -3  -7   6     1519.80     1501.53     54.48 o 
  -2  -7   6     2574.43     2484.73     54.62 o 
  -1  -7   6      710.69      702.52     22.67 o 
   0  -7   6      246.45      258.46      8.87 o 
   1  -7   6     2307.74     2315.12     32.79 o 
   2  -7   6     3975.02     3986.84     51.28 o 
   3  -7   6      436.35      437.88     11.54 o 
   4  -7   6     3645.52     3546.85     52.71 o 
   5  -7   6     1049.05      998.92     24.46 o 
   6  -7   6      611.98      623.79     21.91 o 
   7  -7   6      338.63      340.05     16.76 o 
   8  -7   6       54.99       49.78      9.19 o 
   9  -7   6      197.23      167.23     15.77 o 
  -9  -6   6      273.50      326.21     47.33 o 
  -8  -6   6      519.41      544.55     24.13 o 
  -7  -6   6       23.66       38.29      8.34 o 
  -6  -6   6     1103.41     1089.18     33.21 o 
  -5  -6   6     2966.43     2900.56     63.36 o 
  -4  -6   6       82.53       82.94      9.35 o 
  -3  -6   6     3148.43     2974.13     61.73 o 
  -2  -6   6     1502.36     1452.61     54.82 o 
  -1  -6   6      242.05      254.96      6.78 o 
   0  -6   6     2165.01     2154.08     29.82 o 
   1  -6   6     4802.05     4880.81     59.45 o 
   2  -6   6      719.33      773.73     14.99 o 
   3  -6   6     2096.98     2092.77     30.33 o 
   4  -6   6     1141.41     1089.57     22.07 o 
   5  -6   6       83.10       86.98      6.84 o 
   6  -6   6     1284.54     1195.14     31.19 o 
   7  -6   6       32.93       30.36      6.99 o 
   8  -6   6       30.10       19.83      7.44 o 
   9  -6   6      526.88      552.12     26.32 o 
  -9  -5   6      219.69      232.10     16.04 o 
  -8  -5   6      521.12      528.56     23.22 o 
  -7  -5   6      241.33      243.62     15.15 o 
  -6  -5   6     1502.03     1558.82     40.52 o 
  -5  -5   6      537.96      527.14     14.11 o 
  -4  -5   6      681.16      687.73     18.23 o 
  -3  -5   6      845.34      818.34     19.88 o 
  -2  -5   6        4.30       18.88      3.22 o 
  -1  -5   6     2574.04     2709.52     33.89 o 
   0  -5   6     1549.77     1371.64     20.55 o 
   1  -5   6     1255.72     1235.75     19.41 o 
   2  -5   6      886.65      842.25     15.17 o 
   3  -5   6     1557.73     1407.79     22.01 o 
   4  -5   6       36.09       42.91      4.36 o 
   5  -5   6     2429.58     2355.99     38.03 o 
   6  -5   6     2578.09     2468.41     49.96 o 
   7  -5   6        2.69       -1.50      6.11 o 
   8  -5   6      421.83      416.70     18.59 o 
   9  -5   6      714.45      721.20     26.23 o 
 -10  -4   6      254.43      277.02     18.24 o 
  -9  -4   6      403.91      389.70     17.51 o 
  -8  -4   6      181.07      179.32     17.42 o 
  -7  -4   6     2841.40     2817.99     51.37 o 
  -6  -4   6     1529.19     1508.38     32.56 o 
  -5  -4   6      469.45      456.90     17.61 o 
  -4  -4   6     4893.05     4937.43     71.32 o 
  -3  -4   6      973.90      982.93     19.70 o 
  -2  -4   6      744.13      784.82     13.85 o 
  -1  -4   6    10049.77    10114.56    104.79 o 
   0  -4   6     3662.65     3771.07     45.83 o 
   1  -4   6      124.73      108.21      4.74 o 
   2  -4   6    10962.00    10827.61    120.71 o 
   3  -4   6     1586.96     1562.95     22.96 o 
   4  -4   6     1294.40     1371.74     24.56 o 
   5  -4   6     2239.84     2219.05     35.89 o 
   6  -4   6     1309.00     1239.87     24.78 o 
   7  -4   6        8.23        2.77      4.83 o 
   8  -4   6     1029.07     1037.67     30.23 o 
   9  -4   6      267.23      265.68     18.19 o 
  10  -4   6       25.31       23.69     25.35 o 
 -10  -3   6      712.61      711.56     53.03 o 
  -9  -3   6       71.33       87.47      7.98 o 
  -8  -3   6      444.61      437.85     14.15 o 
  -7  -3   6     1376.90     1417.21     26.58 o 
  -6  -3   6      159.45      162.67      9.47 o 
  -5  -3   6      217.83      231.77     10.38 o 
  -4  -3   6     1005.00      990.85     22.86 o 
  -3  -3   6       75.70       88.25      5.33 o 
  -2  -3   6      616.58      579.01     12.06 o 
  -1  -3   6    29006.68    29895.50    298.12 o 
   0  -3   6     1204.69     1291.54     18.62 o 
   1  -3   6     8244.31     8443.22     94.59 o 
   2  -3   6    13090.14    13296.03    145.90 o 
   3  -3   6      331.14      350.55      9.94 o 
   4  -3   6      784.55      779.19     16.47 o 
   5  -3   6     4417.78     4331.34     60.11 o 
   6  -3   6      683.86      666.48     16.63 o 
   7  -3   6      604.77      625.05     19.54 o 
   8  -3   6     1234.91     1228.72     52.32 o 
   9  -3   6       11.31       13.43      8.66 o 
  10  -3   6      283.93      291.04     24.00 o 
 -10  -2   6      408.99      417.86     22.00 o 
  -9  -2   6      210.79      195.56      9.42 o 
  -8  -2   6      841.90      853.90     18.77 o 
  -7  -2   6      474.97      490.80     13.92 o 
  -6  -2   6      542.29      529.65     13.56 o 
  -5  -2   6      268.90      242.16     12.64 o 
  -4  -2   6     3941.02     3992.47     64.71 o 
  -3  -2   6       69.56       56.43      4.90 o 
  -2  -2   6    11427.93    11711.61    169.72 o 
  -1  -2   6    24299.78    24976.16    266.99 o 
   0  -2   6     2754.48     2689.96     33.14 o 
   1  -2   6     4419.90     4400.86     51.48 o 
   2  -2   6     3021.75     2997.11     33.78 o 
   3  -2   6       19.36       16.58      3.36 o 
   4  -2   6     1331.93     1326.89     30.43 o 
   5  -2   6     1449.70     1375.77     34.84 o 
   6  -2   6      649.74      647.57     16.82 o 
   7  -2   6      342.50      375.29     14.01 o 
   8  -2   6      485.02      489.60     18.94 o 
   9  -2   6      423.77      439.25     23.09 o 
  10  -2   6      217.85      226.53     21.52 o 
 -10  -1   6       40.06       30.83      6.52 o 
  -9  -1   6      613.10      619.83     32.27 o 
  -8  -1   6      864.26      847.99     19.13 o 
  -7  -1   6       55.72       60.24      4.92 o 
  -6  -1   6      614.79      615.48     14.43 o 
  -5  -1   6     1481.93     1458.44     29.66 o 
  -4  -1   6     3031.37     2997.95     37.45 o 
  -3  -1   6     2853.87     2692.98     40.47 o 
  -2  -1   6     5927.55     5883.10     66.63 o 
  -1  -1   6     7399.97     7586.68     78.53 o 
   0  -1   6    14984.54    15237.87    153.09 o 
   1  -1   6      930.18      912.36     12.65 o 
   2  -1   6     1972.63     2052.05     26.98 o 
   3  -1   6     3830.51     3824.52     50.93 o 
   4  -1   6      164.98      198.92      7.28 o 
   5  -1   6      112.67      109.11      6.11 o 
   6  -1   6     4534.79     4445.21     62.26 o 
   7  -1   6     1025.21     1033.74     24.47 o 
   8  -1   6        1.40        1.66      7.54 o 
   9  -1   6      865.46      825.81     31.93 o 
  10  -1   6      161.87      149.77     15.01 o 
 -10   0   6       21.69       28.50      7.57 o 
  -9   0   6      237.84      254.69     11.97 o 
  -8   0   6      505.89      488.90     16.34 o 
  -7   0   6        1.38        1.07      2.94 o 
  -6   0   6     1437.39     1467.91     23.54 o 
  -5   0   6     2096.53     2130.27     29.76 o 
  -4   0   6       77.70       76.31      4.31 o 
  -3   0   6    17484.97    17924.63    254.12 o 
  -2   0   6     2374.29     2391.19     29.56 o 
  -1   0   6    13534.12    13962.55    140.48 o 
   0   0   6     5069.55     5106.03     58.01 o 
   1   0   6      116.56      134.54      4.25 o 
   2   0   6     5182.36     5221.71     59.79 o 
   3   0   6    14096.81    14209.33    166.12 o 
   4   0   6      940.12      885.55     14.57 o 
   5   0   6      157.37      158.50      6.92 o 
   6   0   6     6415.38     6284.67     90.78 o 
   7   0   6      664.87      649.30     24.78 o 
   8   0   6      133.89      140.23     12.48 o 
   9   0   6     1037.67     1002.58     35.24 o 
  10   0   6        0.74       -5.45      7.37 o 
 -10   1   6      364.86      389.48     23.02 o 
  -9   1   6      131.68      136.03     15.67 o 
  -8   1   6       36.57       31.25      5.83 o 
  -7   1   6      662.27      655.87     21.90 o 
  -6   1   6     1435.45     1390.52     20.66 o 
  -5   1   6      349.25      367.53     12.74 o 
  -4   1   6     2662.24     2536.39     41.33 o 
  -3   1   6     2338.77     2206.91     37.77 o 
  -2   1   6     1913.74     2040.98     34.66 o 
  -1   1   6     4303.74     4059.80     50.54 o 
   0   1   6     5197.34     5153.39     58.42 o 
   1   1   6      150.92      138.00      4.35 o 
   2   1   6     3774.82     3672.12     47.32 o 
   3   1   6    10394.11    10311.55    123.19 o 
   4   1   6       12.71       12.84      2.52 o 
   5   1   6     3978.90     4011.48     50.07 o 
   6   1   6     3261.06     3230.33     51.74 o 
   7   1   6       21.32       34.15      7.40 o 
   8   1   6      381.93      388.90     19.65 o 
   9   1   6      268.15      275.38     18.00 o 
  10   1   6      110.01      109.02     13.20 o 
 -10   2   6      461.23      446.89     24.94 o 
  -9   2   6       23.88       18.30      7.33 o 
  -8   2   6      139.63      119.35     14.00 o 
  -7   2   6     1722.05     1705.69     67.43 o 
  -6   2   6      792.05      771.19     15.01 o 
  -5   2   6      977.83     1019.60     25.93 o 
  -4   2   6    11620.61    11553.53    172.58 o 
  -3   2   6        5.43       25.51      6.52 o 
  -2   2   6     4145.45     4152.05     64.44 o 
  -1   2   6    17530.45    17469.58    189.04 o 
   0   2   6     2851.70     2928.92     35.14 o 
   1   2   6      240.45      260.67      5.93 o 
   2   2   6     9595.63     9588.15    114.66 o 
   3   2   6     3376.33     3355.24     45.15 o 
   4   2   6     2042.54     2114.54     31.81 o 
   5   2   6     2730.01     2752.27     39.09 o 
   6   2   6      358.62      368.84     12.27 o 
   7   2   6      113.74      120.62     10.86 o 
   8   2   6      195.57      184.97     13.73 o 
   9   2   6       36.44       35.08     15.99 o 
  10   2   6      225.96      240.85     17.94 o 
 -10   3   6      273.40      296.56     20.94 o 
  -9   3   6       44.85       59.78      9.30 o 
  -8   3   6      226.24      240.69     14.14 o 
  -7   3   6     2139.73     2056.86     51.79 o 
  -6   3   6        0.15        9.55      5.46 o 
  -5   3   6     3414.67     3318.39     55.68 o 
  -4   3   6     7696.05     7422.24    134.51 o 
  -3   3   6        8.01       18.17      5.00 o 
  -2   3   6      135.65      108.73      7.46 o 
  -1   3   6     8557.72     8574.22    102.57 o 
   0   3   6      225.25      265.23      6.81 o 
   1   3   6     8241.24     8325.28     92.87 o 
   2   3   6     3916.71     3792.50     69.28 o 
   3   3   6     1747.49     1791.24     38.85 o 
   4   3   6     2046.39     2031.26     33.84 o 
   5   3   6       42.47       44.88      5.38 o 
   6   3   6     1164.55     1183.44     50.05 o 
   7   3   6      554.23      584.27     22.85 o 
   8   3   6      171.67      185.81     13.81 o 
   9   3   6       66.63       61.26     10.30 o 
  10   3   6      433.35      492.11     46.65 o 
 -10   4   6       85.38       86.60     16.49 o 
  -9   4   6      126.88      129.79     12.10 o 
  -8   4   6     1295.17     1303.10     35.36 o 
  -7   4   6     1019.52      964.50     32.29 o 
  -6   4   6     1110.59     1048.00     32.47 o 
  -5   4   6      841.65      813.04     27.43 o 
  -4   4   6     1269.28     1170.13     32.84 o 
  -3   4   6     2748.41     2697.98    109.68 o 
  -2   4   6       35.96       24.04      3.37 o 
  -1   4   6        7.92        5.69      3.01 o 
   0   4   6     1111.43     1055.59     55.09 o 
   1   4   6     2321.77     2246.53     31.32 o 
   2   4   6      576.14      580.61     11.63 o 
   3   4   6    11013.07    10995.58    144.35 o 
   4   4   6     3633.99     3713.06     55.58 o 
   5   4   6       19.01       23.74      6.01 o 
   6   4   6     2753.44     2584.27    124.25 o 
   7   4   6      881.83      818.76     33.78 o 
   8   4   6       27.96       22.52      6.91 o 
   9   4   6      291.48      300.56     31.85 o 
 -10   5   6       32.32       35.70     13.48 o 
  -9   5   6     1048.99     1021.38     70.72 o 
  -8   5   6     1061.63     1088.94     32.17 o 
  -7   5   6        2.02       30.28     12.00 o 
  -6   5   6     3910.12     3807.30     81.41 o 
  -5   5   6      452.43      455.09     19.76 o 
  -4   5   6      497.56      495.73     19.56 o 
  -3   5   6     2387.42     2347.45     53.07 o 
  -2   5   6      937.67      951.41     19.61 o 
  -1   5   6       54.34       62.81      4.70 o 
   0   5   6     8327.42     8361.83    111.44 o 
   1   5   6     4055.20     4142.46     53.73 o 
   2   5   6      393.24      403.57      9.87 o 
   3   5   6     9775.19     9931.21    120.40 o 
   4   5   6     1532.60     1501.35     28.04 o 
   5   5   6       39.01       20.15      4.91 o 
   6   5   6     1759.04     1729.25     53.87 o 
   7   5   6      403.48      383.92     21.59 o 
   8   5   6        8.34        9.87     11.66 o 
  -9   6   6      592.26      618.51     50.10 o 
  -8   6   6        0.63        5.67      6.89 o 
  -7   6   6      493.82      500.04     23.51 o 
  -6   6   6     1724.78     1675.32     45.69 o 
  -5   6   6       42.04       51.28      9.46 o 
  -4   6   6       17.74       14.13      7.13 o 
  -3   6   6     1515.19     1509.95     40.71 o 
  -2   6   6      353.76      389.56      9.67 o 
  -1   6   6     4004.53     4094.95     59.47 o 
   0   6   6    12971.24    13085.45    171.27 o 
   1   6   6        3.06        0.00      3.46 o 
   2   6   6      732.41      720.91     14.63 o 
   3   6   6     2715.19     2675.77     42.75 o 
   4   6   6       12.42       16.68      4.88 o 
   5   6   6      550.77      536.78     25.03 o 
   6   6   6     1008.22     1012.92     51.14 o 
   7   6   6       12.79       23.90      8.62 o 
   8   6   6      325.58      331.51     33.64 o 
  -9   7   6      249.46      260.84     25.69 o 
  -8   7   6      202.50      217.94     14.86 o 
  -7   7   6      659.27      701.05     24.96 o 
  -6   7   6      597.15      608.41     25.55 o 
  -5   7   6        3.12        5.00      7.51 o 
  -4   7   6     2306.75     2234.10     65.69 o 
  -3   7   6     1924.20     1916.04     43.65 o 
  -2   7   6      621.92      620.83     14.62 o 
  -1   7   6     3433.71     3482.44     53.03 o 
   0   7   6     1584.54     1640.06     29.53 o 
   1   7   6       89.08       76.68      6.08 o 
   2   7   6      257.62      263.33      9.62 o 
   3   7   6      495.33      491.54     23.31 o 
   4   7   6      362.57      375.14     20.77 o 
   5   7   6      680.67      696.35     30.37 o 
   6   7   6      305.80      323.97     31.85 o 
   7   7   6      285.08      330.51     45.53 o 
   8   7   6      250.32      272.30     31.85 o 
  -8   8   6      366.45      419.33     24.59 o 
  -7   8   6      647.88      647.16     24.53 o 
  -6   8   6       53.54       42.98     10.87 o 
  -5   8   6      214.62      245.19     32.97 o 
  -4   8   6     2638.02     2704.69     77.13 o 
  -3   8   6      932.79      961.41     38.17 o 
  -2   8   6     2416.27     2474.95     48.43 o 
  -1   8   6     2342.54     2378.91     36.58 o 
   0   8   6      325.74      341.87     12.04 o 
   1   8   6     2872.38     2796.82     51.48 o 
   2   8   6      139.83      137.20     10.91 o 
   3   8   6      315.97      283.79     19.02 o 
   4   8   6      885.56      916.06     35.95 o 
   5   8   6      250.36      242.94     18.51 o 
   6   8   6        3.45       11.82     14.13 o 
   7   8   6      542.42      553.04     30.19 o 
  -8   9   6      314.24      374.15     29.66 o 
  -7   9   6      216.03      217.87     15.20 o 
  -6   9   6        6.69       10.32      8.31 o 
  -5   9   6      190.14      212.12     19.92 o 
  -4   9   6      353.31      297.36     22.35 o 
  -3   9   6      598.47      618.24     47.10 o 
  -2   9   6     1578.23     1587.08     44.74 o 
  -1   9   6      208.82      210.26     13.91 o 
   0   9   6      954.83      928.39     24.90 o 
   1   9   6     1428.41     1421.73     32.76 o 
   2   9   6       98.35      115.56     13.46 o 
   3   9   6      534.41      519.55     22.24 o 
   4   9   6     1087.48     1013.68     40.27 o 
   5   9   6      279.58      268.24     20.73 o 
   6   9   6      169.76      192.40     18.39 o 
   7   9   6      625.31      606.68     33.46 o 
  -7  10   6       39.40       26.05     10.72 o 
  -6  10   6      533.85      588.51     29.72 o 
  -5  10   6      445.55      435.64     22.87 o 
  -4  10   6        3.91       14.99     15.93 o 
  -3  10   6     1682.28     1700.43     58.27 o 
  -2  10   6     1626.91     1656.62     56.40 o 
  -1  10   6       32.55       31.96      8.87 o 
   0  10   6     1298.73     1355.87     38.20 o 
   1  10   6      589.45      610.24     33.64 o 
   2  10   6      136.06      161.49     16.49 o 
   3  10   6      779.29      777.54     35.21 o 
   4  10   6      580.68      552.50     29.91 o 
   5  10   6        6.96       12.51      7.63 o 
   6  10   6      248.54      281.60     24.90 o 
  -6  11   6      944.10     1106.34     49.24 o 
  -5  11   6      232.48      274.88     25.35 o 
  -4  11   6      238.27      229.01     22.00 o 
  -3  11   6     1501.72     1547.36     56.79 o 
  -2  11   6      107.18      130.05     16.78 o 
  -1  11   6      114.38      122.33     13.08 o 
   0  11   6     1086.18     1153.08     43.91 o 
   1  11   6      116.83      115.76     15.04 o 
   2  11   6       81.53       75.63     13.41 o 
   3  11   6      209.75      235.48     20.55 o 
   4  11   6        2.92        4.65     12.78 o 
  -4  12   6      434.55      437.02     30.40 o 
  -3  12   6      473.53      517.01     32.25 o 
  -2  12   6       52.28       39.18     13.04 o 
  -1  12   6      391.50      406.47     27.44 o 
   0  12   6      300.29      314.24     26.47 o 
   1  12   6      155.92      102.93     17.72 o 
   2  12   6      406.34      421.29     27.75 o 
   3  12   6       69.92       62.64     13.99 o 
  -3 -12   7       78.77       63.17     11.16 o 
  -2 -12   7       23.03       21.35      8.74 o 
  -1 -12   7      461.06      441.09     28.79 o 
   0 -12   7      310.87      351.25     20.71 o 
   1 -12   7      121.26      122.01     13.36 o 
   2 -12   7     1335.49     1310.18     41.42 o 
   3 -12   7      385.30      381.91     51.14 o 
   4 -12   7       12.25       18.33     13.60 o 
  -5 -11   7      111.30      130.61     14.37 o 
  -4 -11   7      406.08      439.11     23.65 o 
  -3 -11   7       39.77       20.77      8.76 o 
  -2 -11   7      624.48      635.12     27.42 o 
  -1 -11   7     1742.31     1682.57     47.55 o 
   0 -11   7      124.03      126.37     14.98 o 
   1 -11   7      461.76      453.61     22.11 o 
   2 -11   7      934.77      935.79     32.52 o 
   3 -11   7      130.32      133.15     18.71 o 
   4 -11   7       86.11       80.24     16.17 o 
   5 -11   7      507.19      533.87     33.40 o 
  -6 -10   7        7.89       13.19     12.22 o 
  -5 -10   7      503.27      477.89     24.23 o 
  -4 -10   7      701.24      728.58     29.56 o 
  -3 -10   7        0.45        1.66      7.30 o 
  -2 -10   7     1473.48     1398.30     41.41 o 
  -1 -10   7     1421.00     1369.51     42.62 o 
   0 -10   7       95.37      105.24     19.31 o 
   1 -10   7      760.48      697.89     26.38 o 
   2 -10   7       84.59       94.65     10.93 o 
   3 -10   7      458.00      447.05     28.54 o 
   4 -10   7      297.43      244.85     22.10 o 
   5 -10   7       44.85       37.77     10.14 o 
   6 -10   7      110.87       85.63     13.86 o 
  -7  -9   7       13.23       13.92      8.40 o 
  -6  -9   7       59.08       60.76     10.22 o 
  -5  -9   7      570.80      600.70     25.95 o 
  -4  -9   7      373.82      397.64     20.49 o 
  -3  -9   7      140.86      141.54     13.37 o 
  -2  -9   7      985.07      859.35     29.44 o 
  -1  -9   7       76.09       80.23     10.14 o 
   0  -9   7      690.54      725.69     26.04 o 
   1  -9   7      609.89      555.20     23.54 o 
   2  -9   7       46.88       30.37      7.66 o 
   3  -9   7      796.43      798.08     18.75 o 
   4  -9   7      440.27      436.31     17.94 o 
   5  -9   7        0.03       -0.65      6.54 o 
   6  -9   7     1252.12     1186.58     46.36 o 
   7  -9   7      753.93      734.41     26.66 o 
  -8  -8   7      259.67      260.23     22.81 o 
  -7  -8   7        1.44       10.45      7.51 o 
  -6  -8   7      204.51      239.81     16.48 o 
  -5  -8   7      439.57      493.06     22.37 o 
  -4  -8   7      206.14      189.77     13.73 o 
  -3  -8   7     1727.19     1705.13     44.31 o 
  -2  -8   7     1363.76     1286.76     36.14 o 
  -1  -8   7     1096.60     1094.06     32.14 o 
   0  -8   7     3817.36     3652.38     65.72 o 
   1  -8   7      582.64      583.10     14.36 o 
   2  -8   7     1382.16     1404.05     25.58 o 
   3  -8   7     2888.68     2834.47     43.39 o 
   4  -8   7      859.46      830.22     22.09 o 
   5  -8   7      647.59      638.46     22.32 o 
   6  -8   7     1357.05     1398.98     36.57 o 
   7  -8   7      144.24      146.96     12.34 o 
   8  -8   7      166.53      177.47     13.99 o 
  -8  -7   7       60.72       61.88     10.52 o 
  -7  -7   7      213.31      246.35     16.55 o 
  -6  -7   7      186.94      209.34     14.73 o 
  -5  -7   7        0.30        0.51      5.65 o 
  -4  -7   7     2212.61     2150.33    101.66 o 
  -3  -7   7     1665.52     1638.72     41.79 o 
  -2  -7   7      411.51      429.29     18.39 o 
  -1  -7   7     2978.31     2838.43     53.14 o 
   0  -7   7     2215.08     2227.06     41.16 o 
   1  -7   7      104.80      109.80      5.95 o 
   2  -7   7     3568.26     3550.58     47.00 o 
   3  -7   7     2843.38     2855.02     39.86 o 
   4  -7   7       24.78       26.07      5.62 o 
   5  -7   7     1597.50     1551.68     32.85 o 
   6  -7   7      255.01      274.71     14.73 o 
   7  -7   7       71.51       64.20     12.76 o 
   8  -7   7      584.40      628.19     24.31 o 
  -9  -6   7        9.05        6.82      7.30 o 
  -8  -6   7        0.85       15.87      7.65 o 
  -7  -6   7      769.90      721.46     27.39 o 
  -6  -6   7      466.11      465.24     20.79 o 
  -5  -6   7      218.12      207.34     13.78 o 
  -4  -6   7     4561.96     4560.19     89.34 o 
  -3  -6   7      791.29      807.31     33.27 o 
  -2  -6   7      194.95      190.61      7.90 o 
  -1  -6   7     4381.48     4432.31     54.67 o 
   0  -6   7     2876.58     2907.26     38.55 o 
   1  -6   7      111.48      119.11      5.76 o 
   2  -6   7     3059.16     3049.71     40.76 o 
   3  -6   7      426.46      448.91     11.22 o 
   4  -6   7      495.95      482.13     14.11 o 
   5  -6   7     4076.25     3929.80     57.86 o 
   6  -6   7        0.93        6.43      5.68 o 
   7  -6   7      697.51      670.37     23.35 o 
   8  -6   7      673.74      683.42     24.88 o 
   9  -6   7        8.45        4.42      8.36 o 
  -9  -5   7        0.73        7.04      6.05 o 
  -8  -5   7      831.65      857.53     30.45 o 
  -7  -5   7     1670.49     1728.30     45.36 o 
  -6  -5   7      387.94      377.43     18.03 o 
  -5  -5   7     1864.79     1739.99     42.75 o 
  -4  -5   7     2561.62     2588.18     57.30 o 
  -3  -5   7        5.66        5.42      3.82 o 
  -2  -5   7      509.96      517.72     10.98 o 
  -1  -5   7     2660.66     2552.77     33.90 o 
   0  -5   7       87.94       89.00      4.73 o 
   1  -5   7      330.99      321.75      8.67 o 
   2  -5   7     3355.57     3375.89     43.50 o 
   3  -5   7     1104.88     1094.46     18.60 o 
   4  -5   7     2369.93     2303.53     36.99 o 
   5  -5   7     2034.47     2054.90     34.94 o 
   6  -5   7      300.45      312.91     13.31 o 
   7  -5   7      952.87      911.28     28.49 o 
   8  -5   7      439.59      410.62     20.20 o 
   9  -5   7       85.37       73.30     10.08 o 
 -10  -4   7      238.80      237.15     15.51 o 
  -9  -4   7       25.41       30.00      6.31 o 
  -8  -4   7      869.25      858.51     29.67 o 
  -7  -4   7      575.44      593.94     19.67 o 
  -6  -4   7      629.81      636.25     29.32 o 
  -5  -4   7     1805.34     1767.08     41.92 o 
  -4  -4   7        5.24       14.91      4.72 o 
  -3  -4   7       71.71       49.47      4.87 o 
  -2  -4   7       41.92       23.10      3.49 o 
  -1  -4   7     2160.34     2221.04     30.05 o 
   0  -4   7     1450.03     1380.68     20.66 o 
   1  -4   7     9816.04     9954.66    111.70 o 
   2  -4   7      602.94      586.15     11.84 o 
   3  -4   7     9183.62     9114.91    103.78 o 
   4  -4   7     3011.31     2925.54     43.78 o 
   5  -4   7       89.51       89.46      6.67 o 
   6  -4   7     1976.72     1889.94     36.81 o 
   7  -4   7      422.51      411.90     15.52 o 
   8  -4   7      179.27      186.74     12.79 o 
   9  -4   7      494.08      544.89     26.42 o 
 -10  -3   7        0.03       11.61      7.06 o 
  -9  -3   7      268.98      271.84     13.18 o 
  -8  -3   7      647.11      659.99     21.33 o 
  -7  -3   7      266.49      257.20      9.43 o 
  -6  -3   7     1024.92     1055.34     29.91 o 
  -5  -3   7       38.95       35.01      5.22 o 
  -4  -3   7      353.14      353.54     11.15 o 
  -3  -3   7     4017.56     4053.33     54.16 o 
  -2  -3   7     8724.25     9057.49    110.52 o 
  -1  -3   7       65.58       58.72      3.93 o 
   0  -3   7    13919.95    13903.39    152.23 o 
   1  -3   7     3006.22     3043.11     38.23 o 
   2  -3   7      672.55      685.85     12.53 o 
   3  -3   7    12145.71    11971.07    146.06 o 
   4  -3   7      989.76     1003.14     19.88 o 
   5  -3   7      211.45      203.21      8.92 o 
   6  -3   7      394.97      403.52     16.85 o 
   7  -3   7      256.22      263.44     15.73 o 
   8  -3   7        1.39       11.79      6.29 o 
   9  -3   7      772.46      825.16     32.64 o 
  10  -3   7       69.00       95.04     15.93 o 
 -10  -2   7      311.59      321.51     18.74 o 
  -9  -2   7      524.97      571.10     17.84 o 
  -8  -2   7        2.05        0.90      3.81 o 
  -7  -2   7     1616.68     1707.00     36.37 o 
  -6  -2   7      545.73      520.03     14.66 o 
  -5  -2   7      211.28      210.04      8.75 o 
  -4  -2   7     3081.87     3016.13     46.16 o 
  -3  -2   7     4646.60     4601.31     77.17 o 
  -2  -2   7     5673.84     6039.80     75.36 o 
  -1  -2   7      774.43      693.56     12.13 o 
   0  -2   7    11335.55    11419.50    125.74 o 
   1  -2   7     1877.41     2003.50     24.49 o 
   2  -2   7     2780.33     2819.20     32.57 o 
   3  -2   7     3527.31     3539.60     48.68 o 
   4  -2   7      650.82      653.97     14.77 o 
   5  -2   7      503.43      539.78     13.92 o 
   6  -2   7      958.30      934.69     22.46 o 
   7  -2   7       11.35       15.29      6.42 o 
   8  -2   7      140.76      156.06     13.25 o 
   9  -2   7      788.39      848.10     33.02 o 
  10  -2   7        1.38       -8.68      8.68 o 
 -10  -1   7      411.00      425.41     17.73 o 
  -9  -1   7      189.36      209.78     12.07 o 
  -8  -1   7      115.64      128.46      8.44 o 
  -7  -1   7     3234.40     3131.77     45.27 o 
  -6  -1   7      409.71      419.72     11.82 o 
  -5  -1   7       96.31      115.28      9.23 o 
  -4  -1   7     7041.96     7214.20     97.18 o 
  -3  -1   7     1591.76     1536.49     21.98 o 
  -2  -1   7      952.80      987.62     15.35 o 
  -1  -1   7     2491.61     2384.01     28.12 o 
   0  -1   7     1787.38     1767.12     21.85 o 
   1  -1   7     2504.11     2575.00     32.35 o 
   2  -1   7    15040.18    15546.58    169.27 o 
   3  -1   7      312.36      305.87      8.79 o 
   4  -1   7     1138.19     1115.90     20.50 o 
   5  -1   7      541.78      552.16     13.80 o 
   6  -1   7       28.39       33.92      5.84 o 
   7  -1   7      231.05      249.10     16.99 o 
   8  -1   7     1018.93     1025.63     34.48 o 
   9  -1   7      177.04      164.05     14.93 o 
  10  -1   7      253.80      266.01     19.24 o 
 -10   0   7      783.67      804.52     45.51 o 
  -9   0   7       54.25       56.65      6.83 o 
  -8   0   7      556.87      543.51     21.78 o 
  -7   0   7     1851.86     1822.20     28.43 o 
  -6   0   7      151.94      157.61      6.61 o 
  -5   0   7      204.13      206.66      7.34 o 
  -4   0   7     8460.88     8458.88    148.73 o 
  -3   0   7      448.62      480.11     10.07 o 
  -2   0   7     2991.54     2807.31     38.85 o 
  -1   0   7    16010.09    16487.32    165.81 o 
   0   0   7     3993.73     4091.26     48.04 o 
   1   0   7     5892.50     5838.41     66.51 o 
   2   0   7     4876.52     4917.96     62.16 o 
   3   0   7        0.81        0.90      2.19 o 
   4   0   7     1160.04     1206.97     18.48 o 
   5   0   7     3038.56     3054.10     44.66 o 
   6   0   7       36.28       53.17      6.40 o 
   7   0   7     1658.49     1615.04     54.27 o 
   8   0   7      899.81      907.38     31.95 o 
   9   0   7       65.11       63.26     13.43 o 
  10   0   7      452.88      504.51     26.02 o 
 -10   1   7      318.36      310.19     17.80 o 
  -9   1   7      143.72      135.40     13.96 o 
  -8   1   7      361.64      338.97     22.03 o 
  -7   1   7     1412.36     1373.16     45.45 o 
  -6   1   7       54.60       51.35      4.34 o 
  -5   1   7     2707.08     2921.02     41.42 o 
  -4   1   7     3153.48     3099.00     64.41 o 
  -3   1   7     5433.25     5608.17     86.87 o 
  -2   1   7    26039.64    26792.16    344.50 o 
  -1   1   7     2311.99     2348.31     31.60 o 
   0   1   7    18779.43    18947.47    203.91 o 
   1   1   7     7176.28     7139.45     80.26 o 
   2   1   7     3470.75     3588.67     47.00 o 
   3   1   7     5510.83     5286.20     67.87 o 
   4   1   7     3171.80     3232.52     50.47 o 
   5   1   7     1420.29     1418.44     21.93 o 
   6   1   7      598.73      607.31     19.85 o 
   7   1   7      694.56      655.60     24.93 o 
   8   1   7      282.00      234.84     15.60 o 
   9   1   7      440.23      430.23     29.51 o 
  10   1   7      150.79      160.28     15.69 o 
 -10   2   7        1.28        1.08      8.00 o 
  -9   2   7      430.80      432.17     19.67 o 
  -8   2   7      141.72      123.87     15.93 o 
  -7   2   7       70.08       65.00      9.00 o 
  -6   2   7      845.77      825.21     17.09 o 
  -5   2   7     2338.76     2204.77     39.81 o 
  -4   2   7      578.32      575.89     14.27 o 
  -3   2   7     7496.31     7211.59    134.16 o 
  -2   2   7     5828.32     5815.95     80.00 o 
  -1   2   7     1816.28     1912.31     24.71 o 
   0   2   7    19040.64    19556.83    210.54 o 
   1   2   7     5580.80     5633.77     64.57 o 
   2   2   7       13.41       16.14      2.82 o 
   3   2   7     4407.18     4220.52     55.50 o 
   4   2   7     1037.76      984.14     18.58 o 
   5   2   7       71.33       74.29      5.58 o 
   6   2   7     2292.63     2156.47     50.50 o 
   7   2   7        9.26        0.96      5.68 o 
   8   2   7       61.96       53.30      9.04 o 
   9   2   7      500.24      520.37     24.75 o 
  10   2   7       29.67       26.90     11.10 o 
 -10   3   7      129.32      134.28     15.18 o 
  -9   3   7      440.32      470.01     20.90 o 
  -8   3   7      238.96      218.26     15.71 o 
  -7   3   7       23.10       39.87      8.44 o 
  -6   3   7     1303.25     1260.94     51.72 o 
  -5   3   7     2187.80     2010.73     48.14 o 
  -4   3   7      497.01      505.27     19.16 o 
  -3   3   7     7222.21     6702.90    122.35 o 
  -2   3   7      735.82      788.40     14.33 o 
  -1   3   7      589.62      523.01      9.56 o 
   0   3   7     7699.28     7827.87     94.49 o 
   1   3   7      943.96      969.47     15.13 o 
   2   3   7      361.71      387.14     13.74 o 
   3   3   7     6549.04     6805.19     98.74 o 
   4   3   7      134.95      143.98      6.68 o 
   5   3   7     1887.85     1987.37     34.82 o 
   6   3   7     2892.81     2753.91     50.56 o 
   7   3   7      108.25      121.62     11.21 o 
   8   3   7      162.43      173.56     13.97 o 
   9   3   7      530.76      551.12     30.72 o 
 -10   4   7      521.51      518.86     34.73 o 
  -9   4   7      525.98      548.17     28.55 o 
  -8   4   7        6.32       28.78     12.81 o 
  -7   4   7     1161.09     1127.25     35.95 o 
  -6   4   7      602.01      584.78     23.67 o 
  -5   4   7      532.06      519.42     20.95 o 
  -4   4   7     2548.09     2417.93     65.77 o 
  -3   4   7     3408.55     3407.77     83.86 o 
  -2   4   7      173.44      151.67      5.84 o 
  -1   4   7     3548.52     3625.40     51.84 o 
   0   4   7     3153.11     3274.79     47.80 o 
   1   4   7      414.31      401.55      9.51 o 
   2   4   7     6234.60     6129.90     93.34 o 
   3   4   7     4332.15     4166.35    148.50 o 
   4   4   7      397.92      378.09     15.47 o 
   5   4   7     1671.12     1658.79     38.78 o 
   6   4   7      689.81      693.68     32.50 o 
   7   4   7      361.99      340.68     33.36 o 
   8   4   7      272.70      289.87     17.30 o 
 -10   5   7      421.68      548.18     36.31 o 
  -9   5   7      262.67      254.44     16.29 o 
  -8   5   7        2.57        8.19      8.03 o 
  -7   5   7     2433.35     2415.96     60.29 o 
  -6   5   7       84.15       74.05     10.87 o 
  -5   5   7     1128.92     1053.85     32.51 o 
  -4   5   7      840.10      760.56     31.21 o 
  -3   5   7        1.05        2.95      6.72 o 
  -2   5   7      825.98      784.02     16.08 o 
  -1   5   7     5822.59     5946.46     81.71 o 
   0   5   7      510.13      563.84     14.64 o 
   1   5   7     1960.67     1995.78     29.55 o 
   2   5   7     6116.14     6029.95     75.94 o 
   3   5   7      226.51      253.02      9.75 o 
   4   5   7     4283.45     4123.39     61.93 o 
   5   5   7     1227.74     1197.62     27.65 o 
   6   5   7        1.95       -0.42      4.65 o 
   7   5   7      690.87      634.31     43.96 o 
   8   5   7      277.94      248.52     28.71 o 
   9   5   7        8.88        8.52     12.56 o 
  -9   6   7       64.53       69.44     12.30 o 
  -8   6   7      739.43      807.91     27.98 o 
  -7   6   7      414.47      446.67     22.52 o 
  -6   6   7      448.42      471.24     22.17 o 
  -5   6   7     1515.92     1482.87     41.31 o 
  -4   6   7     1011.02     1001.87     62.58 o 
  -3   6   7     1137.47     1098.41     38.86 o 
  -2   6   7     4607.35     4759.99     68.11 o 
  -1   6   7     6170.40     6217.24     95.75 o 
   0   6   7       43.07       39.15      7.16 o 
   1   6   7     3362.65     3272.22     49.66 o 
   2   6   7     2018.90     2019.08     30.66 o 
   3   6   7      484.67      447.90     15.09 o 
   4   6   7     1884.51     1863.28     36.99 o 
   5   6   7      970.23      910.48     34.28 o 
   6   6   7        7.38        7.27      6.77 o 
   7   6   7      334.91      335.16     21.40 o 
   8   6   7      162.65      199.17     26.92 o 
  -9   7   7      384.84      440.74     32.50 o 
  -8   7   7      368.53      400.28     26.42 o 
  -7   7   7        8.67       18.91      8.82 o 
  -6   7   7     1110.93     1133.46     36.94 o 
  -5   7   7      615.11      623.59     30.75 o 
  -4   7   7      743.52      751.79     44.19 o 
  -3   7   7      623.69      634.59     38.58 o 
  -2   7   7     1166.44     1162.11     23.14 o 
  -1   7   7     1163.97     1242.89     24.52 o 
   0   7   7     1591.12     1573.09     35.25 o 
   1   7   7     1085.44     1103.40     22.66 o 
   2   7   7        0.54        3.50      4.21 o 
   3   7   7     1721.57     1699.97     50.43 o 
   4   7   7      273.73      273.73     31.40 o 
   5   7   7       80.65       75.84     16.82 o 
   6   7   7      338.52      351.78     21.82 o 
   7   7   7       93.12       91.59     13.28 o 
   8   7   7        6.76       12.56     13.46 o 
  -8   8   7      246.83      251.71     16.75 o 
  -7   8   7       61.37       77.21     14.92 o 
  -6   8   7      897.68      897.82     40.33 o 
  -5   8   7       16.11       27.07     10.94 o 
  -4   8   7       81.09       91.75     14.27 o 
  -3   8   7     1334.40     1251.43     74.05 o 
  -2   8   7      296.87      294.04     13.31 o 
  -1   8   7      148.56      144.72      8.41 o 
   0   8   7     4114.87     3984.43     61.07 o 
   1   8   7       15.33       23.27      5.97 o 
   2   8   7     2779.29     2527.98     68.20 o 
   3   8   7     2052.18     1936.35     57.41 o 
   4   8   7       35.53       28.18      8.86 o 
   5   8   7       66.03       72.77     11.23 o 
   6   8   7      906.99     1002.56     55.40 o 
   7   8   7      155.03      148.60     29.61 o 
  -8   9   7        8.47       42.17     20.64 o 
  -7   9   7      142.72      137.78     14.74 o 
  -6   9   7      435.07      425.92     28.23 o 
  -5   9   7        0.06       -6.15     15.93 o 
  -4   9   7      393.67      410.98     26.30 o 
  -3   9   7     3931.69     3875.11    102.65 o 
  -2   9   7       13.80       14.64      8.52 o 
  -1   9   7     2172.54     2016.01     48.35 o 
   0   9   7     1106.41     1154.89     36.21 o 
   1   9   7      467.26      462.93     19.84 o 
   2   9   7     1289.52     1353.54     46.28 o 
   3   9   7     1360.18     1309.75     46.31 o 
   4   9   7        0.12       -5.64      6.96 o 
   5   9   7      149.89      150.52     16.09 o 
   6   9   7      511.10      527.58     29.80 o 
  -7  10   7      455.32      522.92     42.90 o 
  -6  10   7      234.46      278.74     19.68 o 
  -5  10   7      301.68      335.94     25.55 o 
  -4  10   7     1244.43     1180.10     73.94 o 
  -3  10   7      122.41      118.86     21.31 o 
  -2  10   7      774.65      813.47     37.11 o 
  -1  10   7     1089.26     1182.71     35.44 o 
   0  10   7      206.67      226.73     15.10 o 
   1  10   7      736.68      757.64     33.61 o 
   2  10   7      843.54      823.48     35.84 o 
   3  10   7      325.25      394.61     24.86 o 
   4  10   7      184.89      186.08     18.08 o 
   5  10   7      356.40      343.16     63.70 o 
  -5  11   7      614.67      652.03     36.53 o 
  -4  11   7      960.67     1033.70     46.01 o 
  -3  11   7        0.51       25.98     12.26 o 
  -2  11   7      927.97      943.80     48.22 o 
  -1  11   7      654.04      698.04     34.73 o 
   0  11   7       11.38       13.88      9.90 o 
   1  11   7      525.17      534.59     29.31 o 
   2  11   7      152.48      144.99     40.82 o 
   3  11   7        1.55       -1.59      8.81 o 
   4  11   7      348.82      370.53     25.78 o 
  -4  12   7      320.98      377.07     36.56 o 
  -3  12   7      160.41      196.94     21.51 o 
  -2  12   7      310.85      304.95     25.14 o 
  -1  12   7       11.53        6.28     14.35 o 
   0  12   7      164.20      156.56     25.57 o 
   1  12   7      349.41      354.42     25.35 o 
   2  12   7        8.98       -9.16      9.16 o 
  -3 -12   8       48.62       66.20     11.36 o 
  -2 -12   8      278.31      245.84     18.44 o 
  -1 -12   8        6.99        6.21      7.97 o 
   0 -12   8      329.56      321.29     22.29 o 
   1 -12   8      747.34      765.87     30.73 o 
   2 -12   8       61.82       67.05     17.94 o 
   3 -12   8      433.88      450.45     32.02 o 
  -5 -11   8      147.68      177.74     16.32 o 
  -4 -11   8      132.28      138.15     25.16 o 
  -3 -11   8      361.13      346.37     20.79 o 
  -2 -11   8      294.42      299.14     19.00 o 
  -1 -11   8       50.10       50.51     19.39 o 
   0 -11   8      733.50      747.23     29.14 o 
   1 -11   8      779.84      735.38     28.85 o 
   2 -11   8      210.64      203.81     15.77 o 
   3 -11   8      839.60      910.86     43.44 o 
   4 -11   8      296.54      289.63     25.20 o 
   5 -11   8       14.22        1.86     12.45 o 
  -6 -10   8      248.78      272.09     19.42 o 
  -5 -10   8       34.52       15.46      9.26 o 
  -4 -10   8      461.39      474.75     23.71 o 
  -3 -10   8     1022.00      953.95     33.83 o 
  -2 -10   8      229.53      278.70     17.66 o 
  -1 -10   8     1347.21     1215.93     37.78 o 
   0 -10   8     2284.64     2138.50     53.72 o 
   1 -10   8      173.10      168.17     13.52 o 
   2 -10   8     1239.53     1254.50     37.39 o 
   3 -10   8      311.06      350.60     25.84 o 
   4 -10   8        8.56       -3.06     12.78 o 
   5 -10   8      361.90      400.93     22.23 o 
   6 -10   8      277.36      250.87     18.59 o 
  -7  -9   8      467.36      465.28     24.75 o 
  -6  -9   8      210.72      194.39     15.90 o 
  -5  -9   8        8.72       12.91      9.33 o 
  -4  -9   8     1065.08     1035.41     34.74 o 
  -3  -9   8     1478.27     1433.15     67.01 o 
  -2  -9   8      127.47      123.14     25.11 o 
  -1  -9   8     3138.20     3007.34     67.16 o 
   0  -9   8     1068.64     1037.83     41.19 o 
   1  -9   8      209.77      243.51     17.32 o 
   2  -9   8     1270.16     1264.85     35.96 o 
   3  -9   8        4.74       -1.78      6.53 o 
   4  -9   8      245.29      215.08     16.31 o 
   5  -9   8      883.48      837.01     26.86 o 
   6  -9   8      244.93      279.83     16.10 o 
   7  -9   8       30.91       47.49     11.09 o 
  -8  -8   8      125.48      159.64     15.54 o 
  -7  -8   8      456.04      522.65     25.19 o 
  -6  -8   8       23.03       33.57      8.40 o 
  -5  -8   8      175.16      198.59     18.47 o 
  -4  -8   8      765.43      800.62     28.73 o 
  -3  -8   8      413.67      382.04     19.63 o 
  -2  -8   8       56.71       61.51     11.94 o 
  -1  -8   8      179.56      191.98     13.27 o 
   0  -8   8      588.32      583.45     22.35 o 
   1  -8   8     1037.93      974.64     20.16 o 
   2  -8   8     1599.62     1601.31     28.43 o 
   3  -8   8       66.77       65.49      7.17 o 
   4  -8   8      789.70      815.74     22.14 o 
   5  -8   8     1377.01     1426.49     36.20 o 
   6  -8   8        3.67       -6.30      6.30 o 
   7  -8   8      719.14      724.42     26.11 o 
   8  -8   8      749.43      748.02     31.95 o 
  -8  -7   8      207.02      217.32     16.46 o 
  -7  -7   8       91.13       97.81     11.63 o 
  -6  -7   8        0.93       -2.23      5.63 o 
  -5  -7   8      813.88      815.65     29.37 o 
  -4  -7   8      769.59      777.45     27.22 o 
  -3  -7   8      656.71      675.33     24.37 o 
  -2  -7   8     2450.13     2367.39     57.03 o 
  -1  -7   8      531.71      534.79     18.09 o 
   0  -7   8     2807.17     2768.83     40.71 o 
   1  -7   8     5898.62     5904.88     77.22 o 
   2  -7   8     1031.26     1032.49     23.11 o 
   3  -7   8      627.38      651.98     15.75 o 
   4  -7   8     2577.76     2499.41     45.17 o 
   5  -7   8     1000.35      939.34     24.33 o 
   6  -7   8      541.11      528.63     20.50 o 
   7  -7   8      468.20      451.60     19.88 o 
   8  -7   8      119.67      143.67     12.95 o 
  -9  -6   8       57.00       57.45      9.07 o 
  -8  -6   8      292.21      282.36     29.56 o 
  -7  -6   8        8.06       12.17      7.16 o 
  -6  -6   8      259.94      240.43     15.24 o 
  -5  -6   8     1159.03     1118.16     33.45 o 
  -4  -6   8        9.86       10.18      6.75 o 
  -3  -6   8     2446.92     2429.43     92.38 o 
  -2  -6   8     3449.93     3465.17     53.64 o 
  -1  -6   8       93.21      103.05      5.56 o 
   0  -6   8     2065.81     2063.15     29.87 o 
   1  -6   8     2034.87     2027.39     41.46 o 
   2  -6   8      121.48      114.51      6.05 o 
   3  -6   8     1566.30     1501.09     24.36 o 
   4  -6   8     2066.72     2038.21     34.88 o 
   5  -6   8        7.79       11.39      5.64 o 
   6  -6   8     1394.78     1322.42     30.33 o 
   7  -6   8       80.01       78.51      9.08 o 
   8  -6   8       74.34       53.32      8.95 o 
   9  -6   8      489.32      465.81     24.88 o 
  -9  -5   8       26.01       24.21     10.87 o 
  -8  -5   8      140.59      137.49     12.81 o 
  -7  -5   8      183.83      218.48     14.90 o 
  -6  -5   8     2520.84     2459.98     56.82 o 
  -5  -5   8     2139.51     2120.75     49.81 o 
  -4  -5   8     1694.16     1651.21     49.60 o 
  -3  -5   8     3364.79     3274.97     61.57 o 
  -2  -5   8       12.88       23.08      3.95 o 
  -1  -5   8     2622.28     2688.81     35.93 o 
   0  -5   8     1639.38     1655.22     29.03 o 
   1  -5   8     1917.95     1898.76     27.64 o 
   2  -5   8     1116.27     1112.89     18.99 o 
   3  -5   8     2636.43     2631.26     36.17 o 
   4  -5   8       27.69       27.12      5.08 o 
   5  -5   8     2945.75     2839.26     49.35 o 
   6  -5   8     1148.02     1074.85     26.33 o 
   7  -5   8       14.59       13.72      6.40 o 
   8  -5   8      382.82      392.80     21.50 o 
   9  -5   8      400.09      393.10     29.83 o 
 -10  -4   8      390.45      430.49     36.07 o 
  -9  -4   8      269.62      267.79     17.00 o 
  -8  -4   8        4.06        5.13      5.65 o 
  -7  -4   8     1976.07     1996.10     42.20 o 
  -6  -4   8     1540.10     1532.95     39.79 o 
  -5  -4   8      250.31      260.31     11.86 o 
  -4  -4   8     2724.87     2677.70     43.81 o 
  -3  -4   8     1080.33     1068.83     20.40 o 
  -2  -4   8       47.25       68.29      4.92 o 
  -1  -4   8     2115.51     2028.30     28.29 o 
   0  -4   8     1217.45     1270.71     19.95 o 
   1  -4   8      602.08      649.87     12.84 o 
   2  -4   8     7673.84     7554.33     87.48 o 
   3  -4   8     2520.56     2538.98     34.40 o 
   4  -4   8     1385.05     1350.46     27.28 o 
   5  -4   8     3092.63     2983.99     46.03 o 
   6  -4   8      402.13      381.04     14.65 o 
   7  -4   8       30.90       32.17      7.19 o 
   8  -4   8      635.12      642.54     23.29 o 
   9  -4   8      197.25      219.36     17.37 o 
 -10  -3   8      615.58      606.07     24.42 o 
  -9  -3   8      172.23      181.61     12.94 o 
  -8  -3   8      116.32      103.12      9.34 o 
  -7  -3   8     1377.91     1410.58     33.29 o 
  -6  -3   8      146.05      143.65      9.44 o 
  -5  -3   8      482.99      465.90     15.69 o 
  -4  -3   8     1732.82     1703.14     30.50 o 
  -3  -3   8      112.06       93.48      5.49 o 
  -2  -3   8       23.23       52.65      4.38 o 
  -1  -3   8     3734.87     3510.79     43.57 o 
   0  -3   8      127.09      142.67      6.47 o 
   1  -3   8     4466.38     4401.98     53.28 o 
   2  -3   8    16368.82    16549.01    168.29 o 
   3  -3   8      555.91      588.30     14.13 o 
   4  -3   8     2720.44     2683.33     40.87 o 
   5  -3   8     4523.99     4419.71     84.83 o 
   6  -3   8      430.82      398.94     14.53 o 
   7  -3   8      283.62      288.68     14.37 o 
   8  -3   8      725.63      722.23     35.53 o 
   9  -3   8       34.48       53.68     10.35 o 
  10  -3   8       86.49       95.60     15.77 o 
 -10  -2   8      317.54      348.66     18.21 o 
  -9  -2   8        0.08       -1.37      4.26 o 
  -8  -2   8      630.30      609.99     15.86 o 
  -7  -2   8     1175.26     1184.46     33.00 o 
  -6  -2   8      336.43      343.22     12.19 o 
  -5  -2   8     1967.06     1903.51     33.55 o 
  -4  -2   8     1190.16     1187.46     21.32 o 
  -3  -2   8     3018.01     3036.24     42.42 o 
  -2  -2   8     1848.22     1774.09     24.91 o 
  -1  -2   8     7970.75     7734.38     81.58 o 
   0  -2   8      186.71      190.57      5.59 o 
   1  -2   8     8204.76     8328.25     87.22 o 
   2  -2   8     4339.36     4423.70     53.25 o 
   3  -2   8     1773.20     1868.13     29.73 o 
   4  -2   8      963.51     1002.25     20.34 o 
   5  -2   8       86.89       98.40      6.51 o 
   6  -2   8     1336.93     1290.93     27.95 o 
   7  -2   8      336.00      372.54     19.62 o 
   8  -2   8      368.61      340.77     20.69 o 
   9  -2   8      228.94      280.71     18.98 o 
  10  -2   8      180.72      199.24     21.00 o 
 -10  -1   8       63.94       61.87      7.74 o 
  -9  -1   8      300.39      311.17     13.30 o 
  -8  -1   8     1378.44     1391.65     52.27 o 
  -7  -1   8       60.13       62.54      6.24 o 
  -6  -1   8     2447.71     2500.37     45.82 o 
  -5  -1   8     2695.58     2681.98     42.74 o 
  -4  -1   8      808.93      855.29     24.97 o 
  -3  -1   8     2401.94     2395.12     31.63 o 
  -2  -1   8    10767.79    11007.34    121.48 o 
  -1  -1   8     6524.15     6720.26     71.29 o 
   0  -1   8     6376.57     6512.88     69.12 o 
   1  -1   8     8489.51     8763.48     98.18 o 
   2  -1   8      757.75      757.53     16.05 o 
   3  -1   8     5780.01     5758.93     74.45 o 
   4  -1   8      531.18      536.38     13.20 o 
   5  -1   8       14.37       24.04      4.22 o 
   6  -1   8     4215.98     4184.96     65.56 o 
   7  -1   8     1670.97     1661.22     45.07 o 
   8  -1   8       50.01       46.29      9.32 o 
   9  -1   8     1170.52     1142.15     39.26 o 
  10  -1   8      238.52      232.33     33.20 o 
 -10   0   8        6.01       17.34      6.85 o 
  -9   0   8      759.47      743.19     23.02 o 
  -8   0   8      661.55      667.88     20.57 o 
  -7   0   8      452.40      474.96     23.02 o 
  -6   0   8     2276.27     2277.16     36.65 o 
  -5   0   8      669.57      634.13     15.06 o 
  -4   0   8      105.50      135.35      6.27 o 
  -3   0   8     4663.07     4633.37     56.50 o 
  -2   0   8     3342.51     3388.37     46.74 o 
  -1   0   8     4630.32     4799.29     59.61 o 
   0   0   8     6470.25     6643.59     75.60 o 
   1   0   8      731.33      803.57     13.34 o 
   2   0   8     1198.52     1085.20     16.59 o 
   3   0   8     1183.19     1149.12     17.56 o 
   4   0   8      241.63      248.05      6.79 o 
   5   0   8       42.09       32.79      7.49 o 
   6   0   8     4451.42     4413.79     77.47 o 
   7   0   8     1035.59     1021.78     33.05 o 
   8   0   8      238.49      240.92     27.18 o 
   9   0   8     1002.47      926.46     34.56 o 
  10   0   8        3.73       -4.63     11.44 o 
 -10   1   8      531.34      522.56     34.68 o 
  -9   1   8      436.30      423.78     23.34 o 
  -8   1   8       15.13        8.76      5.89 o 
  -7   1   8      566.01      557.10     20.50 o 
  -6   1   8      663.03      622.88     17.17 o 
  -5   1   8      578.68      559.82     15.79 o 
  -4   1   8     2887.14     2858.69     43.01 o 
  -3   1   8     2895.68     2831.41     43.63 o 
  -2   1   8      112.45      123.72      4.54 o 
  -1   1   8     8555.55     8331.67    100.20 o 
   0   1   8     3564.44     3633.80     43.78 o 
   1   1   8     2418.57     2434.29     31.19 o 
   2   1   8     1339.05     1152.92     19.89 o 
   3   1   8     3637.23     3596.16     55.57 o 
   4   1   8      136.99      150.82      6.37 o 
   5   1   8     1577.39     1570.33     28.75 o 
   6   1   8     2582.65     2466.34     56.52 o 
   7   1   8       10.01        6.66      6.57 o 
   8   1   8      665.07      695.79     27.75 o 
   9   1   8      203.48      214.81     16.57 o 
  10   1   8       59.10       65.89     11.54 o 
 -10   2   8      595.70      617.41     25.58 o 
  -9   2   8       90.30       63.71     12.29 o 
  -8   2   8       34.61       30.30      7.18 o 
  -7   2   8      993.27      937.19     27.80 o 
  -6   2   8      453.28      408.94     16.62 o 
  -5   2   8      226.92      225.05     10.06 o 
  -4   2   8     8931.97     8806.81    171.45 o 
  -3   2   8     2892.25     3017.51     45.62 o 
  -2   2   8     2263.02     2121.21     31.00 o 
  -1   2   8    28777.46    28446.73    285.63 o 
   0   2   8     1243.12     1252.87     17.07 o 
   1   2   8     2856.43     2928.22     36.52 o 
   2   2   8     2860.83     2705.88     37.93 o 
   3   2   8      262.00      236.67      8.90 o 
   4   2   8      299.47      311.08      9.48 o 
   5   2   8     1678.66     1624.54     29.95 o 
   6   2   8       95.14       94.57      9.98 o 
   7   2   8      242.67      253.63     15.56 o 
   8   2   8      298.20      304.23     18.10 o 
   9   2   8        9.66        6.17      8.10 o 
 -10   3   8      214.80      208.53     22.85 o 
  -9   3   8      103.89      105.40     11.02 o 
  -8   3   8      137.68      143.14     14.69 o 
  -7   3   8      541.69      545.18     23.64 o 
  -6   3   8      316.39      290.08     18.89 o 
  -5   3   8     1155.31     1097.31     28.38 o 
  -4   3   8    10397.54     9158.87    692.78 o 
  -3   3   8        0.29       17.25      4.24 o 
  -2   3   8     3837.05     3514.69     60.35 o 
  -1   3   8     2840.14     2672.22     43.81 o 
   0   3   8       86.88       72.48      3.88 o 
   1   3   8      344.62      329.10      7.80 o 
   2   3   8     2401.77     2299.28     33.67 o 
   3   3   8      212.28      188.45      7.51 o 
   4   3   8     1280.28     1242.45     24.42 o 
   5   3   8      828.05      814.83     30.56 o 
   6   3   8      966.39      892.94     28.81 o 
   7   3   8     1227.78     1134.73     34.89 o 
   8   3   8      153.49      148.79     14.77 o 
   9   3   8       76.91       79.91     11.79 o 
 -10   4   8      106.98      113.88     18.24 o 
  -9   4   8       64.03       75.89     10.12 o 
  -8   4   8     1135.95     1175.55     38.80 o 
  -7   4   8     1449.37     1392.22     41.57 o 
  -6   4   8     2411.03     2268.61     55.57 o 
  -5   4   8     5639.03     5384.11    128.73 o 
  -4   4   8     2309.83     2139.03     75.36 o 
  -3   4   8     2888.71     2730.72     71.20 o 
  -2   4   8      945.42      925.37     15.64 o 
  -1   4   8        9.52        6.25      2.44 o 
   0   4   8     2434.84     2526.98     35.58 o 
   1   4   8     1098.93     1112.24     17.65 o 
   2   4   8     1111.90     1170.07     20.89 o 
   3   4   8     4988.28     5005.13     83.46 o 
   4   4   8     1607.67     1578.67     32.76 o 
   5   4   8       68.51       63.42      6.74 o 
   6   4   8     2095.03     2098.92     42.31 o 
   7   4   8     1094.29     1091.29     34.26 o 
   8   4   8       40.51       31.93      8.64 o 
   9   4   8      239.32      253.01     30.95 o 
 -10   5   8        1.89       -8.11     10.62 o 
  -9   5   8      526.92      558.92     31.27 o 
  -8   5   8      310.15      306.97     19.53 o 
  -7   5   8      119.70      132.53     13.53 o 
  -6   5   8     2445.20     2376.59     58.37 o 
  -5   5   8     1051.89      915.55     61.01 o 
  -4   5   8      581.03      587.00     32.75 o 
  -3   5   8     2828.03     2832.31     74.66 o 
  -2   5   8      156.73      168.52      8.22 o 
  -1   5   8        1.60        5.10      3.27 o 
   0   5   8     5301.67     5313.25     74.50 o 
   1   5   8     1997.50     2068.44     33.47 o 
   2   5   8      160.62      161.73      6.47 o 
   3   5   8     8346.59     8152.88    111.34 o 
   4   5   8     1471.36     1422.14     30.66 o 
   5   5   8        9.89       12.33      5.31 o 
   6   5   8     1179.92     1244.07     29.83 o 
   7   5   8      100.98      114.84     19.74 o 
   8   5   8        2.82       -7.18     10.77 o 
   9   5   8      258.00      216.67     28.71 o 
  -9   6   8      187.80      177.48     23.51 o 
  -8   6   8      180.06      150.92     14.83 o 
  -7   6   8      469.52      467.01     23.29 o 
  -6   6   8     1988.43     1994.48     96.00 o 
  -5   6   8       24.23       31.98     10.54 o 
  -4   6   8     1390.62     1312.28     45.51 o 
  -3   6   8     2283.11     2139.04     50.91 o 
  -2   6   8        1.01        3.42      3.96 o 
  -1   6   8     1708.94     1699.31     29.78 o 
   0   6   8     6693.09     6381.94     88.98 o 
   1   6   8      389.39      386.02     11.56 o 
   2   6   8     1532.65     1495.57     27.99 o 
   3   6   8     4495.22     4513.91     66.97 o 
   4   6   8       82.76       76.72      7.19 o 
   5   6   8      330.19      335.15     16.13 o 
   6   6   8      197.82      240.09     17.43 o 
   7   6   8       93.88       53.83     16.15 o 
   8   6   8       91.38      109.46     21.53 o 
  -9   7   8      123.07      120.00     19.03 o 
  -8   7   8       54.85       98.72     13.14 o 
  -7   7   8     1248.90     1250.81     60.41 o 
  -6   7   8      646.42      700.86     34.54 o 
  -5   7   8      277.19      282.81     21.22 o 
  -4   7   8     2670.90     2555.66     73.86 o 
  -3   7   8     1022.31     1036.01     32.37 o 
  -2   7   8      315.18      313.76     13.09 o 
  -1   7   8     3384.32     3426.18     58.52 o 
   0   7   8     3336.69     3384.34     52.51 o 
   1   7   8      557.69      569.12     15.28 o 
   2   7   8     1872.74     1827.59     37.42 o 
   3   7   8       31.84       37.84      7.06 o 
   4   7   8      423.62      406.35     37.46 o 
   5   7   8      229.41      225.44     16.91 o 
   6   7   8       80.22       54.72     20.64 o 
   7   7   8      228.90      239.00     19.28 o 
   8   7   8      189.90      132.33     23.78 o 
  -8   8   8      318.13      367.41     22.95 o 
  -7   8   8     1149.60     1244.65     62.80 o 
  -6   8   8        4.99       28.07     12.00 o 
  -5   8   8      489.60      509.60     29.14 o 
  -4   8   8     2251.67     2250.87     69.04 o 
  -3   8   8      952.47      953.23     31.68 o 
  -2   8   8      246.73      260.06     33.20 o 
  -1   8   8     2004.59     1984.99     51.03 o 
   0   8   8      318.64      318.29     12.11 o 
   1   8   8     2027.61     2013.05     47.23 o 
   2   8   8     1972.45     1966.59     95.77 o 
   3   8   8       67.50       65.14     10.62 o 
   4   8   8      726.12      733.76     32.00 o 
   5   8   8      284.80      278.35     19.86 o 
   6   8   8        0.10        6.28      8.05 o 
   7   8   8      570.71      594.59     31.68 o 
  -7   9   8      224.23      230.58     63.70 o 
  -6   9   8      129.80      121.72     17.37 o 
  -5   9   8      231.39      280.54     22.98 o 
  -4   9   8      100.74       87.21     11.99 o 
  -3   9   8      186.03      178.99     16.39 o 
  -2   9   8      410.00      383.88     19.42 o 
  -1   9   8        4.75       12.55     10.79 o 
   0   9   8     1720.96     1725.53     43.31 o 
   1   9   8      701.71      715.33     31.15 o 
   2   9   8      264.25      268.10     19.46 o 
   3   9   8       96.76      112.23     16.15 o 
   4   9   8      999.22      999.14     40.27 o 
   5   9   8      337.70      321.11     22.67 o 
   6   9   8      281.96      293.00     22.28 o 
  -6  10   8      314.45      332.04     26.69 o 
  -5  10   8      266.95      229.72     18.02 o 
  -4  10   8        5.20        1.86      8.68 o 
  -3  10   8     1732.75     1712.98    100.71 o 
  -2  10   8      971.43     1082.55     43.92 o 
  -1  10   8       11.93        1.94      9.90 o 
   0  10   8     1836.24     1892.16     58.38 o 
   1  10   8     1067.12     1150.65     86.58 o 
   2  10   8       99.65       90.50     17.05 o 
   3  10   8      489.53      455.07     26.80 o 
   4  10   8      540.21      522.41     34.32 o 
   5  10   8       31.95       27.52     10.14 o 
  -5  11   8      110.50      129.44     18.91 o 
  -4  11   8      216.23      238.28     22.73 o 
  -3  11   8     1377.55     1458.76     55.73 o 
  -2  11   8       46.30       62.39     14.05 o 
  -1  11   8      299.96      316.26     34.09 o 
   0  11   8     1070.36     1149.08     44.60 o 
   1  11   8       35.09       33.98     14.35 o 
   2  11   8       12.46        7.20      9.96 o 
   3  11   8      228.65      239.25     20.91 o 
   4  11   8       18.56        9.97     10.22 o 
  -3  12   8      525.15      606.16     46.65 o 
  -2  12   8      235.09      261.02     51.59 o 
  -1  12   8      437.96      562.09     46.65 o 
   0  12   8      112.26      100.48     21.98 o 
   1  12   8       53.42       51.99     13.48 o 
   2  12   8      139.83      152.09     18.24 o 
  -3 -12   9      194.23      218.98     21.34 o 
  -2 -12   9       13.32       13.48      8.93 o 
  -1 -12   9      238.18      254.11     18.50 o 
   0 -12   9      198.71      174.61     15.70 o 
   1 -12   9       14.52       11.02      8.49 o 
   2 -12   9      549.42      550.77     35.02 o 
   3 -12   9      215.52      185.79     31.40 o 
  -4 -11   9      322.52      347.70     23.99 o 
  -3 -11   9        2.81        2.43      7.33 o 
  -2 -11   9      410.58      408.03     22.37 o 
  -1 -11   9      484.03      497.08     29.93 o 
   0 -11   9       43.78       33.45      9.51 o 
   1 -11   9      426.61      422.34     27.54 o 
   2 -11   9     1141.91     1132.00     87.48 o 
   3 -11   9       28.52       21.42     13.31 o 
   4 -11   9      332.48      312.78     26.05 o 
   5 -11   9      324.74      317.88     26.50 o 
  -6 -10   9       53.77       37.40     10.42 o 
  -5 -10   9      426.55      421.55     23.45 o 
  -4 -10   9       87.96      101.10     12.94 o 
  -3 -10   9       46.66       59.25     10.67 o 
  -2 -10   9     1036.36      985.06     42.83 o 
  -1 -10   9     1089.41     1066.05     40.44 o 
   0 -10   9        4.09        2.00      7.37 o 
   1 -10   9     1210.02     1182.60     48.98 o 
   2 -10   9      431.85      448.39     21.08 o 
   3 -10   9      264.50      233.85     21.73 o 
   4 -10   9      481.98      505.36     31.04 o 
   5 -10   9      302.31      306.61     21.62 o 
   6 -10   9        9.22       -3.24      8.54 o 
  -7  -9   9        1.80        5.03      8.88 o 
  -6  -9   9      234.10      219.19     17.16 o 
  -5  -9   9      598.26      611.83     27.12 o 
  -4  -9   9      134.92      134.58     21.67 o 
  -3  -9   9      284.84      313.95     24.41 o 
  -2  -9   9     1224.28     1217.82     57.92 o 
  -1  -9   9        2.66        9.17      7.09 o 
   0  -9   9      646.70      627.79     24.62 o 
   1  -9   9     1233.60     1250.11     49.46 o 
   2  -9   9        1.49        6.17      6.48 o 
   3  -9   9      326.58      307.61     32.43 o 
   4  -9   9      391.25      427.43     18.37 o 
   5  -9   9       12.36       13.99      7.00 o 
   6  -9   9      282.15      293.45     21.56 o 
   7  -9   9      397.44      406.91     33.67 o 
  -7  -8   9       52.91       64.50     11.21 o 
  -6  -8   9      286.47      319.75     19.25 o 
  -5  -8   9      658.73      633.09     26.89 o 
  -4  -8   9       68.09       60.31     13.38 o 
  -3  -8   9      982.43      945.11     31.14 o 
  -2  -8   9     1190.14     1165.93     34.86 o 
  -1  -8   9      867.03      858.71     28.59 o 
   0  -8   9     4070.70     4100.39    112.77 o 
   1  -8   9      893.91      897.41     20.89 o 
   2  -8   9      516.83      534.64     16.47 o 
   3  -8   9     1003.76     1015.62     27.75 o 
   4  -8   9      280.82      259.37     14.08 o 
   5  -8   9      622.74      573.89     21.58 o 
   6  -8   9      637.00      621.99     23.31 o 
   7  -8   9      202.59      204.10     14.38 o 
   8  -8   9       50.15       42.51     11.20 o 
  -8  -7   9       28.30       49.98     10.37 o 
  -7  -7   9      158.88      175.80     14.70 o 
  -6  -7   9      173.95      163.18     13.44 o 
  -5  -7   9      224.31      210.27     14.74 o 
  -4  -7   9     1151.18     1131.40     34.40 o 
  -3  -7   9     1953.03     1942.52     47.95 o 
  -2  -7   9        0.69        7.42      6.52 o 
  -1  -7   9     3369.22     3294.11     60.64 o 
   0  -7   9      380.54      396.22     11.69 o 
   1  -7   9       38.14       52.00      5.59 o 
   2  -7   9     1602.96     1616.76     28.25 o 
   3  -7   9      619.84      623.07     18.25 o 
   4  -7   9      145.89      144.39      9.57 o 
   5  -7   9     1144.75     1154.01     31.17 o 
   6  -7   9      446.38      438.79     18.94 o 
   7  -7   9        3.48        1.52      6.86 o 
   8  -7   9      666.40      707.27     26.51 o 
  -9  -6   9        1.40        5.13      6.66 o 
  -8  -6   9       26.28       33.37      8.85 o 
  -7  -6   9      446.31      466.51     23.04 o 
  -6  -6   9      250.07      235.25     21.40 o 
  -5  -6   9       45.32       43.81      8.25 o 
  -4  -6   9     3366.79     3359.73     71.11 o 
  -3  -6   9      387.60      393.41     17.90 o 
  -2  -6   9     3426.78     3317.83     59.79 o 
  -1  -6   9     7777.96     7756.97     97.47 o 
   0  -6   9       19.60       24.52      4.25 o 
   1  -6   9     1541.84     1520.35     24.55 o 
   2  -6   9     1507.77     1511.45     24.64 o 
   3  -6   9       22.01       23.83      5.55 o 
   4  -6   9       25.41       20.01      5.79 o 
   5  -6   9     1922.21     1829.15     37.05 o 
   6  -6   9      139.49      140.30     10.96 o 
   7  -6   9      180.88      156.56     11.92 o 
   8  -6   9      719.76      749.10     26.73 o 
   9  -6   9        5.53       15.39     10.78 o 
  -9  -5   9        2.42        0.72      6.14 o 
  -8  -5   9      542.46      545.41     23.18 o 
  -7  -5   9     1201.17     1198.96     36.72 o 
  -6  -5   9      313.44      286.29     16.22 o 
  -5  -5   9     1515.73     1506.71     39.76 o 
  -4  -5   9     4896.54     4791.98     79.60 o 
  -3  -5   9      585.48      593.90     16.11 o 
  -2  -5   9     6399.69     6399.12     86.60 o 
  -1  -5   9     5770.41     5807.07     69.85 o 
   0  -5   9       21.81       25.34      4.41 o 
   1  -5   9      725.68      714.86     15.63 o 
   2  -5   9     2650.93     2711.14     37.30 o 
   3  -5   9      660.84      651.54     13.81 o 
   4  -5   9     1743.34     1655.10     32.93 o 
   5  -5   9     2051.86     2016.58     38.92 o 
   6  -5   9      152.21      167.32     11.60 o 
   7  -5   9      611.13      622.63     24.22 o 
   8  -5   9      229.86      240.47     15.01 o 
   9  -5   9      125.81      154.38     18.63 o 
  -9  -4   9        5.80        3.64      6.80 o 
  -8  -4   9      158.37      158.22     13.56 o 
  -7  -4   9      722.90      765.19     24.00 o 
  -6  -4   9        6.01        8.57      5.47 o 
  -5  -4   9     1500.34     1469.06     32.45 o 
  -4  -4   9      669.14      641.31     18.48 o 
  -3  -4   9       93.56       90.68      7.16 o 
  -2  -4   9     3029.56     3052.55     43.95 o 
  -1  -4   9      852.00      860.98     15.74 o 
   0  -4   9     4647.93     4710.62     57.57 o 
   1  -4   9     2547.31     2681.92     36.13 o 
   2  -4   9      246.26      249.78      9.19 o 
   3  -4   9     3345.98     3366.62     39.96 o 
   4  -4   9     4189.67     4108.52     58.75 o 
   5  -4   9        8.96       11.08      5.40 o 
   6  -4   9     2069.49     1981.17     39.05 o 
   7  -4   9      733.48      718.01     23.83 o 
   8  -4   9      114.22      110.32     12.51 o 
   9  -4   9      473.91      481.97     25.53 o 
 -10  -3   9       10.66       25.28      9.31 o 
  -9  -3   9      144.96      167.57     12.57 o 
  -8  -3   9      447.88      448.78     16.21 o 
  -7  -3   9       53.72       62.33      7.80 o 
  -6  -3   9      629.20      645.14     20.10 o 
  -5  -3   9     1164.11     1152.38     22.50 o 
  -4  -3   9      234.21      224.24     11.40 o 
  -3  -3   9     2892.33     2806.79     40.82 o 
  -2  -3   9     3593.16     3777.04     51.55 o 
  -1  -3   9        5.18        4.38      3.32 o 
   0  -3   9     7816.73     7755.15     89.14 o 
   1  -3   9     3500.62     3468.74     40.51 o 
   2  -3   9       19.67       19.06      2.86 o 
   3  -3   9     5671.44     5567.36     74.07 o 
   4  -3   9     2257.92     2281.41     36.59 o 
   5  -3   9       40.25       58.72      6.94 o 
   6  -3   9     1874.59     1862.81     36.96 o 
   7  -3   9      705.21      676.66     22.54 o 
   8  -3   9        0.82       -0.94      6.72 o 
   9  -3   9      306.11      302.07     22.67 o 
 -10  -2   9       50.60       45.69      8.38 o 
  -9  -2   9      335.34      342.06     15.62 o 
  -8  -2   9      474.31      450.43     19.20 o 
  -7  -2   9      925.67      912.03     33.02 o 
  -6  -2   9     1645.68     1640.99     31.71 o 
  -5  -2   9        5.02        8.36      4.42 o 
  -4  -2   9     6098.89     6135.93     73.24 o 
  -3  -2   9     1591.35     1612.18     24.14 o 
  -2  -2   9      305.05      335.62      9.34 o 
  -1  -2   9      765.56      687.35     12.05 o 
   0  -2   9     3438.16     3303.70     38.63 o 
   1  -2   9     1522.31     1515.62     20.61 o 
   2  -2   9     7050.87     7449.62     85.83 o 
   3  -2   9     5162.48     4982.23     69.45 o 
   4  -2   9       73.38       69.51      5.63 o 
   5  -2   9     1559.61     1518.45     30.39 o 
   6  -2   9     1300.04     1306.09     28.65 o 
   7  -2   9       13.53        8.99      6.36 o 
   8  -2   9      239.14      231.44     16.53 o 
   9  -2   9      428.01      403.51     23.09 o 
 -10  -1   9      213.58      215.77     27.68 o 
  -9  -1   9      191.31      204.15     12.15 o 
  -8  -1   9       17.49       30.33      6.86 o 
  -7  -1   9     3478.81     3527.95     65.83 o 
  -6  -1   9      385.88      372.74     12.64 o 
  -5  -1   9      171.57      205.71      8.86 o 
  -4  -1   9     3506.97     3390.97     47.00 o 
  -3  -1   9     1312.16     1297.21     20.15 o 
  -2  -1   9       52.38       64.50      5.83 o 
  -1  -1   9    10138.65    10534.73    109.19 o 
   0  -1   9     1269.27     1223.68     17.43 o 
   1  -1   9      679.59      762.21     15.70 o 
   2  -1   9     4485.79     4321.97     52.42 o 
   3  -1   9      194.31      170.02      7.10 o 
   4  -1   9       78.11       80.43      5.57 o 
   5  -1   9     1801.68     1764.84     33.03 o 
   6  -1   9      849.36      798.37     27.90 o 
   7  -1   9      105.94       94.52     10.69 o 
   8  -1   9     1146.65     1139.39     37.97 o 
   9  -1   9       44.04       63.52     11.22 o 
 -10   0   9      693.78      722.20     27.34 o 
  -9   0   9       17.69       18.63      6.24 o 
  -8   0   9      615.82      638.69     20.49 o 
  -7   0   9     2940.78     2868.58     59.07 o 
  -6   0   9      150.90      148.72      8.68 o 
  -5   0   9      745.24      742.34     16.96 o 
  -4   0   9     4042.55     3973.13     62.72 o 
  -3   0   9      215.50      206.33      6.67 o 
  -2   0   9      589.63      605.90     12.42 o 
  -1   0   9     9369.89     9273.91    103.83 o 
   0   0   9     2212.46     2440.61     31.89 o 
   1   0   9      507.94      468.21      9.82 o 
   2   0   9     2964.37     2826.90     36.18 o 
   3   0   9     1072.65     1032.98     16.70 o 
   4   0   9     1516.97     1538.34     22.88 o 
   5   0   9     2220.09     2206.58     54.86 o 
   6   0   9       15.06       14.15      8.83 o 
   7   0   9      853.54      844.99     41.94 o 
   8   0   9     1191.89     1188.12     74.39 o 
   9   0   9       44.64       50.93     10.67 o 
 -10   1   9      355.54      390.62     21.24 o 
  -9   1   9       34.06       52.00     10.88 o 
  -8   1   9      569.67      565.57     35.09 o 
  -7   1   9     1091.48     1022.32     29.36 o 
  -6   1   9      350.56      349.37     14.04 o 
  -5   1   9     1455.08     1419.10     31.36 o 
  -4   1   9     1458.61     1450.37     26.86 o 
  -3   1   9     1916.60     1940.78     38.22 o 
  -2   1   9     3469.25     3293.45     43.70 o 
  -1   1   9      163.49      128.70      5.99 o 
   0   1   9     7598.55     7334.81     83.36 o 
   1   1   9     4128.48     4013.47     48.64 o 
   2   1   9      733.54      715.41     12.68 o 
   3   1   9     5537.51     5730.03     73.62 o 
   4   1   9     1832.70     1801.63     29.00 o 
   5   1   9     1503.07     1447.76     33.30 o 
   6   1   9      231.24      247.09     17.78 o 
   7   1   9      621.97      643.17     25.75 o 
   8   1   9      593.96      564.45     25.36 o 
   9   1   9      262.09      316.11     20.25 o 
 -10   2   9        1.36       -2.10      7.33 o 
  -9   2   9      540.04      559.08     26.65 o 
  -8   2   9      330.13      365.91     22.34 o 
  -7   2   9       13.72       14.77      5.96 o 
  -6   2   9      462.26      469.27     28.88 o 
  -5   2   9     1522.79     1445.89     31.39 o 
  -4   2   9      125.95      126.38     10.22 o 
  -3   2   9     5764.40     5436.60     73.36 o 
  -2   2   9      927.50      825.02     15.74 o 
  -1   2   9       13.61       18.50      2.59 o 
   0   2   9     8742.62     8285.34     87.67 o 
   1   2   9     2350.57     2395.28     31.42 o 
   2   2   9        1.43        7.92      4.73 o 
   3   2   9     3743.08     3772.43     51.61 o 
   4   2   9     1639.19     1645.69     29.86 o 
   5   2   9      202.07      214.84     10.06 o 
   6   2   9     2052.67     2046.06     50.09 o 
   7   2   9      128.80      118.58     11.47 o 
   8   2   9        0.23       -1.84      7.84 o 
   9   2   9      664.45      723.94     30.52 o 
 -10   3   9      200.11      224.94     29.55 o 
  -9   3   9      734.06      631.34     28.53 o 
  -8   3   9      235.53      216.04     14.34 o 
  -7   3   9      812.00      828.32     31.88 o 
  -6   3   9     2614.69     2432.17    145.57 o 
  -5   3   9     1349.42     1262.01     42.05 o 
  -4   3   9     1072.82     1102.92     24.52 o 
  -3   3   9     9742.75     9615.83    119.52 o 
  -2   3   9      263.48      200.81      6.98 o 
  -1   3   9     8436.71     8957.06    111.38 o 
   0   3   9     6817.73     7106.25     82.49 o 
   1   3   9      523.03      525.80     10.65 o 
   2   3   9     1166.70     1170.73     20.90 o 
   3   3   9     1789.27     1791.02     29.07 o 
   4   3   9        3.15        1.49      3.50 o 
   5   3   9       30.65       34.79      5.54 o 
   6   3   9     2004.28     1953.92     48.57 o 
   7   3   9       39.28       36.30     11.11 o 
   8   3   9      184.25      207.99     16.53 o 
   9   3   9      662.51      691.43     57.56 o 
 -10   4   9      511.25      518.35     35.19 o 
  -9   4   9      103.85       85.17     12.40 o 
  -8   4   9      186.82      176.05     15.15 o 
  -7   4   9      817.80      797.41     30.32 o 
  -6   4   9     3848.14     3640.32     97.02 o 
  -5   4   9      248.07      250.09     19.03 o 
  -4   4   9     4202.14     4158.78     86.78 o 
  -3   4   9     3824.88     3673.93     50.57 o 
  -2   4   9       84.69       77.15      4.21 o 
  -1   4   9     4424.74     4562.85     59.11 o 
   0   4   9     2207.17     2371.67     39.72 o 
   1   4   9        8.32        7.95      2.77 o 
   2   4   9     1502.67     1493.45     25.21 o 
   3   4   9     1131.46     1111.35     22.95 o 
   4   4   9      255.76      264.46     10.63 o 
   5   4   9     2070.23     1984.51     44.48 o 
   6   4   9      688.89      670.23     24.86 o 
   7   4   9      567.92      624.71     25.45 o 
   8   4   9      621.38      645.94     27.16 o 
   9   4   9      163.69      139.51     24.67 o 
  -9   5   9      109.09       91.77     13.08 o 
  -8   5   9        4.02        3.10      7.82 o 
  -7   5   9     1447.55     1525.42     78.73 o 
  -6   5   9      804.95      793.54     35.92 o 
  -5   5   9       30.06       27.32     10.02 o 
  -4   5   9     4100.38     3888.63     98.91 o 
  -3   5   9       18.45       30.73      5.70 o 
  -2   5   9     2767.69     2869.62     43.91 o 
  -1   5   9     1820.62     1808.77     30.67 o 
   0   5   9      916.45      924.95     28.22 o 
   1   5   9      701.12      724.44     16.38 o 
   2   5   9     1661.22     1552.18     31.84 o 
   3   5   9        5.03       14.18      4.77 o 
   4   5   9     1712.47     1706.77     35.36 o 
   5   5   9     1800.51     1768.66     46.88 o 
   6   5   9       10.39        1.44      4.84 o 
   7   5   9      733.91      659.43     45.76 o 
   8   5   9      647.31      536.52     43.06 o 
  -9   6   9       85.65       91.51     13.51 o 
  -8   6   9      278.85      299.09     29.61 o 
  -7   6   9      860.23      866.15     63.48 o 
  -6   6   9        7.51       12.54      9.64 o 
  -5   6   9      940.02      887.44     37.71 o 
  -4   6   9     1082.77     1049.82     40.13 o 
  -3   6   9     1826.69     1719.37     64.90 o 
  -2   6   9     2672.09     2682.48     43.46 o 
  -1   6   9     2614.61     2701.77     56.56 o 
   0   6   9      357.52      351.60     12.31 o 
   1   6   9     1731.70     1739.62     28.07 o 
   2   6   9      701.68      675.67     17.15 o 
   3   6   9       81.45       81.25      7.52 o 
   4   6   9     1211.98     1233.04     28.75 o 
   5   6   9     1322.86     1322.53     35.79 o 
   6   6   9       67.92       72.89     10.78 o 
   7   6   9      178.11      202.76     26.47 o 
   8   6   9      227.62      256.59     30.95 o 
  -9   7   9      105.52       94.91     17.44 o 
  -8   7   9      508.66      549.11     33.46 o 
  -7   7   9      140.68      128.26     17.27 o 
  -6   7   9     1178.59     1239.04     74.69 o 
  -5   7   9      976.58      930.51     47.55 o 
  -4   7   9       61.38       64.63     13.86 o 
  -3   7   9     2960.81     2858.33     64.90 o 
  -2   7   9     1309.66     1271.17     36.08 o 
  -1   7   9      573.41      576.05     26.58 o 
   0   7   9     1713.75     1674.65     30.96 o 
   1   7   9     1968.99     1924.10     38.78 o 
   2   7   9       60.72       76.02      7.28 o 
   3   7   9     1787.54     1792.29     42.62 o 
   4   7   9      373.86      352.76     20.73 o 
   5   7   9        5.71        3.15      6.81 o 
   6   7   9      591.52      551.57     45.53 o 
   7   7   9      133.77      130.54     22.88 o 
  -8   8   9      163.43      176.00     21.08 o 
  -7   8   9       99.17      118.64     17.92 o 
  -6   8   9     1249.19     1348.54     52.44 o 
  -5   8   9      244.37      222.31     31.85 o 
  -4   8   9        2.24       -1.89      8.28 o 
  -3   8   9     1728.56     1629.41     71.87 o 
  -2   8   9      874.42      823.13     28.48 o 
  -1   8   9       86.43       89.38      8.64 o 
   0   8   9     1882.41     1925.91     35.20 o 
   1   8   9      256.89      255.11     14.19 o 
   2   8   9        8.17       10.44      7.76 o 
   3   8   9      938.72      900.11     35.52 o 
   4   8   9       48.48       62.68     10.73 o 
   5   8   9      196.86      200.22     17.09 o 
   6   8   9     1017.71     1008.73     41.28 o 
   7   8   9       71.42       55.63     18.84 o 
  -7   9   9      528.20      553.87     34.51 o 
  -6   9   9      741.70      814.24     40.51 o 
  -5   9   9       13.83        9.75      9.17 o 
  -4   9   9      621.32      582.70     26.11 o 
  -3   9   9     1442.27     1454.66     42.78 o 
  -2   9   9       51.67       53.22     10.07 o 
  -1   9   9      482.14      548.01     28.18 o 
   0   9   9     1064.98     1205.73     42.01 o 
   1   9   9       53.21       40.18     10.14 o 
   2   9   9      601.24      569.97     28.18 o 
   3   9   9      901.99      895.59     63.92 o 
   4   9   9      115.51      114.78     16.37 o 
   5   9   9      548.76      580.49     30.69 o 
   6   9   9      402.88      429.63     27.23 o 
  -6  10   9      109.80      130.17     18.96 o 
  -5  10   9      313.32      271.00     26.53 o 
  -4  10   9      694.66      682.28     40.29 o 
  -3  10   9        2.05       18.84     11.74 o 
  -2  10   9      261.05      313.07     23.47 o 
  -1  10   9      584.69      631.44     87.03 o 
   0  10   9      110.30      110.31     14.69 o 
   1  10   9      594.27      601.70     30.05 o 
   2  10   9      508.63      537.49     44.86 o 
   3  10   9      119.53      106.25     14.58 o 
   4  10   9      246.64      225.77     19.82 o 
   5  10   9      397.93      388.48     35.44 o 
  -5  11   9      268.99      308.57     26.32 o 
  -4  11   9      435.14      479.76     31.33 o 
  -3  11   9        3.58       -0.20     11.23 o 
  -2  11   9     1115.65     1201.34     49.17 o 
  -1  11   9     1061.92     1025.03     62.35 o 
   0  11   9        4.99        8.07     14.35 o 
   1  11   9      604.07      653.60     33.14 o 
   2  11   9      301.79      284.93     25.35 o 
   3  11   9       11.52       20.77     10.91 o 
  -3  12   9      242.10      279.70     40.15 o 
  -2  12   9      762.49      702.94     52.93 o 
  -1  12   9      115.16      104.07     23.33 o 
   0  12   9      230.98      266.46     33.20 o 
   1  12   9      243.73      296.07     34.54 o 
  -2 -12  10      243.46      262.09     24.82 o 
  -1 -12  10        1.48       -6.80      7.91 o 
   0 -12  10      140.70      162.71     15.47 o 
   1 -12  10      417.40      431.09     30.56 o 
   2 -12  10       42.68       43.29     15.22 o 
  -4 -11  10       89.40       80.10     14.97 o 
  -3 -11  10      515.44      504.92     42.57 o 
  -2 -11  10      232.27      248.50     18.09 o 
  -1 -11  10      128.00      104.02     12.75 o 
   0 -11  10      562.29      578.97     26.05 o 
   1 -11  10      443.94      468.59     23.37 o 
   2 -11  10      171.96      160.92     19.95 o 
   3 -11  10      712.58      732.40     72.90 o 
   4 -11  10      407.86      368.84     28.54 o 
  -5 -10  10        0.44        4.57      8.53 o 
  -4 -10  10      562.70      544.65     26.13 o 
  -3 -10  10      787.64      774.42     30.63 o 
  -2 -10  10      300.68      292.30     23.54 o 
  -1 -10  10      443.37      429.90     28.30 o 
   0 -10  10     1643.39     1594.52     50.81 o 
   1 -10  10      301.33      354.55     19.92 o 
   2 -10  10      759.58      782.98     39.01 o 
   3 -10  10      754.38      813.90     40.10 o 
   4 -10  10       82.93       58.37     14.37 o 
   5 -10  10      277.35      227.84     22.32 o 
   6 -10  10      166.78      179.18     16.61 o 
  -6  -9  10      367.50      392.10     22.78 o 
  -5  -9  10       89.76       86.03     11.94 o 
  -4  -9  10     1287.18     1235.65     39.60 o 
  -3  -9  10      670.34      639.80     26.47 o 
  -2  -9  10        8.10       14.06      6.94 o 
  -1  -9  10     1377.95     1366.56     43.32 o 
   0  -9  10      561.48      619.56     24.67 o 
   1  -9  10       29.26       38.38     10.21 o 
   2  -9  10      638.20      671.39     25.55 o 
   3  -9  10       85.85       77.67     10.54 o 
   4  -9  10      411.53      407.85     18.35 o 
   5  -9  10      856.23      847.17     28.23 o 
   6  -9  10       37.89       50.64     11.07 o 
   7  -9  10       50.06       49.07      9.47 o 
  -7  -8  10      423.66      488.00     25.07 o 
  -6  -8  10       37.66       37.95      9.31 o 
  -5  -8  10      356.56      322.13     18.99 o 
  -4  -8  10      834.19      763.17     28.79 o 
  -3  -8  10       83.03       69.21      9.76 o 
  -2  -8  10       54.26       53.38      8.47 o 
  -1  -8  10      285.62      309.91     20.60 o 
   0  -8  10       18.00       30.07      7.29 o 
   1  -8  10     1127.19     1172.40     33.96 o 
   2  -8  10      717.79      720.14     18.97 o 
   3  -8  10      355.09      337.21     15.48 o 
   4  -8  10      951.62      958.97     28.09 o 
   5  -8  10      852.57      825.34     26.78 o 
   6  -8  10        7.10        5.86      6.71 o 
   7  -8  10      403.22      403.66     19.93 o 
  -8  -7  10      274.87      295.19     19.75 o 
  -7  -7  10       66.63       71.43     11.01 o 
  -6  -7  10       56.88       69.67     10.08 o 
  -5  -7  10      398.74      414.41     20.59 o 
  -4  -7  10      222.59      242.32     15.40 o 
  -3  -7  10        2.64       -3.63      5.56 o 
  -2  -7  10     1915.41     1810.42     45.36 o 
  -1  -7  10     1467.55     1430.10     38.13 o 
   0  -7  10     3062.20     2977.30     47.81 o 
   1  -7  10     5109.11     5053.82     68.71 o 
   2  -7  10      383.37      409.99     12.55 o 
   3  -7  10      488.10      436.74     17.16 o 
   4  -7  10     1306.02     1258.65     35.29 o 
   5  -7  10      575.51      591.76     21.58 o 
   6  -7  10      140.84      133.73     13.39 o 
   7  -7  10      602.11      622.38     29.91 o 
   8  -7  10      276.84      266.76     19.23 o 
  -8  -6  10      217.16      232.66     16.82 o 
  -7  -6  10       19.70       26.76      8.36 o 
  -6  -6  10      339.90      308.93     21.71 o 
  -5  -6  10      960.10      937.42     30.76 o 
  -4  -6  10      274.63      299.45     16.51 o 
  -3  -6  10     3435.15     3252.13     68.83 o 
  -2  -6  10     5021.63     5069.08     75.46 o 
  -1  -6  10       71.06       78.36      6.06 o 
   0  -6  10     2154.04     2210.96     34.77 o 
   1  -6  10     1153.00     1142.98     21.86 o 
   2  -6  10      227.31      258.64     10.26 o 
   3  -6  10      787.38      775.22     20.70 o 
   4  -6  10      650.78      688.84     19.96 o 
   5  -6  10      418.35      391.84     17.00 o 
   6  -6  10      220.12      238.38     16.40 o 
   7  -6  10      549.65      582.68     22.63 o 
   8  -6  10       19.18       11.05      7.53 o 
  -9  -5  10       83.75       86.03     11.79 o 
  -8  -5  10       66.39       69.82      9.13 o 
  -7  -5  10      250.95      237.31     15.70 o 
  -6  -5  10      939.14      944.21     31.28 o 
  -5  -5  10     1546.13     1522.37     40.58 o 
  -4  -5  10      267.47      290.12     19.81 o 
  -3  -5  10     5457.37     5477.50     80.41 o 
  -2  -5  10     4832.48     4821.68     71.42 o 
  -1  -5  10     2312.35     2306.75     33.12 o 
   0  -5  10     1754.88     1764.37     28.15 o 
   1  -5  10       18.83       25.43      4.08 o 
   2  -5  10      762.32      763.21     15.56 o 
   3  -5  10      695.56      683.74     18.65 o 
   4  -5  10      320.77      304.47     12.83 o 
   5  -5  10      151.10      139.80      9.63 o 
   6  -5  10      589.45      590.26     21.33 o 
   7  -5  10      114.03      120.76     10.87 o 
   8  -5  10      719.15      743.75     31.13 o 
   9  -5  10      454.63      474.06     31.22 o 
  -9  -4  10      246.30      262.76     28.49 o 
  -8  -4  10       16.64        6.33      5.88 o 
  -7  -4  10     1646.60     1695.77     62.44 o 
  -6  -4  10     1395.86     1394.94     29.72 o 
  -5  -4  10      278.36      287.00     15.80 o 
  -4  -4  10     2562.04     2500.96     47.67 o 
  -3  -4  10     1532.69     1516.06     26.81 o 
  -2  -4  10      134.20      145.98      6.57 o 
  -1  -4  10     4814.25     4696.78     58.11 o 
   0  -4  10      326.96      348.67      9.58 o 
   1  -4  10       16.99       16.43      3.53 o 
   2  -4  10     2904.06     2998.12     36.91 o 
   3  -4  10      543.29      557.88     14.91 o 
   4  -4  10       61.79       64.29      6.88 o 
   5  -4  10     1967.79     1898.62     37.24 o 
   6  -4  10      560.49      520.73     19.50 o 
   7  -4  10       28.63       37.67      7.65 o 
   8  -4  10      674.38      649.32     28.55 o 
   9  -4  10      125.47      145.21     27.59 o 
 -10  -3  10      332.02      331.17     18.77 o 
  -9  -3  10      109.56      105.32     10.65 o 
  -8  -3  10       27.70       23.33      8.02 o 
  -7  -3  10      557.58      569.69     19.91 o 
  -6  -3  10      860.27      863.44     21.73 o 
  -5  -3  10      160.86      164.41      8.96 o 
  -4  -3  10     4115.36     4039.40     52.23 o 
  -3  -3  10        5.36        6.54      3.40 o 
  -2  -3  10     1391.89     1338.05     20.14 o 
  -1  -3  10     2078.01     1979.47     26.43 o 
   0  -3  10     1104.92     1147.89     17.69 o 
   1  -3  10     5046.62     5177.46     57.98 o 
   2  -3  10     7463.24     7561.49     81.44 o 
   3  -3  10        8.03       13.37      4.33 o 
   4  -3  10      974.61      974.27     22.82 o 
   5  -3  10     2852.72     2742.00     47.83 o 
   6  -3  10      289.94      290.21     14.29 o 
   7  -3  10      323.58      323.99     18.78 o 
   8  -3  10      555.39      635.71     29.83 o 
   9  -3  10        5.93        6.74      7.77 o 
 -10  -2  10       50.24       47.73      8.46 o 
  -9  -2  10        5.05        5.90      5.13 o 
  -8  -2  10      157.27      172.11     16.74 o 
  -7  -2  10      681.67      692.16     35.09 o 
  -6  -2  10      267.88      290.75     11.79 o 
  -5  -2  10     2603.71     2538.83     39.19 o 
  -4  -2  10     1877.23     1860.57     28.09 o 
  -3  -2  10     4139.50     4093.51     51.39 o 
  -2  -2  10     8326.55     8488.22     90.62 o 
  -1  -2  10     1525.96     1505.77     21.18 o 
   0  -2  10     2439.03     2491.35     31.09 o 
   1  -2  10     7591.67     7798.34     83.39 o 
   2  -2  10    11306.17    11579.86    129.96 o 
   3  -2  10     1028.01     1026.65     20.39 o 
   4  -2  10     2307.61     2204.51     35.77 o 
   5  -2  10      780.55      771.49     20.09 o 
   6  -2  10      877.31      798.00     29.72 o 
   7  -2  10      450.54      407.58     21.00 o 
   8  -2  10      221.43      233.41     16.85 o 
   9  -2  10      135.98      139.45     18.07 o 
 -10  -1  10        7.94       -0.18      5.82 o 
  -9  -1  10      225.97      208.14     14.00 o 
  -8  -1  10     1537.04     1499.64     38.54 o 
  -7  -1  10      225.82      235.30     13.60 o 
  -6  -1  10     2604.12     2640.11     44.41 o 
  -5  -1  10     3394.29     3350.69     61.89 o 
  -4  -1  10       32.33       41.05      6.50 o 
  -3  -1  10     4096.22     3983.61     49.70 o 
  -2  -1  10     7363.43     7359.15     84.62 o 
  -1  -1  10     2231.03     2274.83     28.79 o 
   0  -1  10      174.68      161.35      7.23 o 
   1  -1  10     5616.39     5441.54     64.86 o 
   2  -1  10     1685.95     1726.11     25.08 o 
   3  -1  10     1862.50     1814.13     26.13 o 
   4  -1  10      706.82      749.91     16.89 o 
   5  -1  10      457.43      468.93     16.61 o 
   6  -1  10     1329.03     1376.31     39.31 o 
   7  -1  10      313.54      305.46     18.00 o 
   8  -1  10       53.51       67.64     10.59 o 
   9  -1  10      554.83      579.55     27.84 o 
 -10   0  10       14.83       19.93      7.96 o 
  -9   0  10      387.41      439.83     45.10 o 
  -8   0  10     1015.95      971.59     29.62 o 
  -7   0  10      105.62      116.57     10.19 o 
  -6   0  10     2361.85     2276.13     41.50 o 
  -5   0  10     1828.51     1760.69     33.78 o 
  -4   0  10      428.08      483.76     10.99 o 
  -3   0  10     3890.53     4068.30     50.06 o 
  -2   0  10      362.75      323.44      8.91 o 
  -1   0  10      527.27      562.38     11.47 o 
   0   0  10     1564.40     1357.62     20.66 o 
   1   0  10     1931.36     1910.57     26.84 o 
   2   0  10      857.18      829.65     14.67 o 
   3   0  10     5226.01     5202.65     62.62 o 
   4   0  10      127.59      144.37      7.49 o 
   5   0  10      951.38      916.94     25.59 o 
   6   0  10     1213.26     1255.39     37.07 o 
   7   0  10       70.06       74.12     10.14 o 
   8   0  10       94.97      107.59     12.47 o 
   9   0  10      653.36      695.78     30.58 o 
 -10   1  10      413.28      458.42     26.97 o 
  -9   1  10      759.00      764.82     41.05 o 
  -8   1  10      168.76      132.08     13.14 o 
  -7   1  10      818.07      748.40     28.71 o 
  -6   1  10      836.06      826.99     29.07 o 
  -5   1  10      124.02      110.34      8.17 o 
  -4   1  10     1484.56     1528.70     26.36 o 
  -3   1  10       82.76       98.34      4.48 o 
  -2   1  10     3004.62     3034.48     41.40 o 
  -1   1  10     2347.61     2219.82     29.86 o 
   0   1  10    12610.99    13042.93    144.25 o 
   1   1  10       31.53       50.49      3.78 o 
   2   1  10     9012.19     9107.73    103.34 o 
   3   1  10     3712.94     3731.03     51.41 o 
   4   1  10       51.91       56.95      5.29 o 
   5   1  10     2658.91     2593.58     58.30 o 
   6   1  10      561.85      536.63     22.43 o 
   7   1  10       54.78       44.77     10.91 o 
   8   1  10      348.28      370.55     20.93 o 
   9   1  10      530.88      540.41     26.75 o 
 -10   2  10      611.70      656.20     41.05 o 
  -9   2  10      386.14      371.07     26.80 o 
  -8   2  10       47.55       56.32     10.34 o 
  -7   2  10      817.40      798.80     58.77 o 
  -6   2  10      320.82      327.92     18.03 o 
  -5   2  10       22.05       41.69      8.09 o 
  -4   2  10     1804.39     1778.75     35.69 o 
  -3   2  10     1883.16     1953.80     33.90 o 
  -2   2  10     1639.80     1549.60     23.06 o 
  -1   2  10    12818.49    13118.18    136.06 o 
   0   2  10     1276.11     1356.55     19.15 o 
   1   2  10     2721.38     2719.52     32.89 o 
   2   2  10     8244.64     8354.99    103.61 o 
   3   2  10      183.40      196.42      7.92 o 
   4   2  10      283.48      297.20     11.82 o 
   5   2  10     2499.33     2427.31     55.48 o 
   6   2  10      204.68      211.32     17.44 o 
   7   2  10       82.56       86.11     10.69 o 
   8   2  10      773.41      792.68     30.86 o 
   9   2  10      139.25      128.77     14.28 o 
 -10   3  10      341.00      324.02     27.05 o 
  -9   3  10       59.69       80.94     29.38 o 
  -8   3  10      470.55      423.64     43.81 o 
  -7   3  10      692.06      685.26     34.05 o 
  -6   3  10      875.72      788.77     29.48 o 
  -5   3  10     1420.24     1303.84     45.82 o 
  -4   3  10     3636.63     3562.46     83.05 o 
  -3   3  10      517.82      495.29     17.43 o 
  -2   3  10     4514.71     4429.16     59.61 o 
  -1   3  10     7150.47     7352.29    104.81 o 
   0   3  10      577.30      575.71     12.93 o 
   1   3  10     2499.51     2537.94     33.76 o 
   2   3  10      979.25      971.82     18.88 o 
   3   3  10      206.12      203.75     11.83 o 
   4   3  10      216.00      225.56      9.69 o 
   5   3  10     1735.84     1621.40     34.40 o 
   6   3  10        4.07       14.94      6.75 o 
   7   3  10      814.88      814.49     29.75 o 
   8   3  10      590.01      589.45     35.00 o 
   9   3  10      142.93      131.13     14.39 o 
 -10   4  10      240.18      233.78     28.93 o 
  -9   4  10      300.65      318.96     25.37 o 
  -8   4  10      719.49      667.75     44.86 o 
  -7   4  10      309.35      283.52     22.18 o 
  -6   4  10      256.20      260.18     17.16 o 
  -5   4  10     2293.73     2150.13     53.74 o 
  -4   4  10     2837.94     2796.82    100.94 o 
  -3   4  10     1827.38     1823.58     31.19 o 
  -2   4  10     3434.16     3514.08     70.00 o 
  -1   4  10       18.93       21.96      3.18 o 
   0   4  10     2899.71     2915.16     41.08 o 
   1   4  10       75.69       82.15      4.71 o 
   2   4  10       69.57       66.30      5.35 o 
   3   4  10      310.02      292.36     14.25 o 
   4   4  10      876.65      834.51     24.02 o 
   5   4  10      961.37      911.43     24.05 o 
   6   4  10      876.48      917.35     30.44 o 
   7   4  10      966.57      958.10     49.29 o 
   8   4  10      117.98      114.18     13.10 o 
  -9   5  10      420.71      453.80     34.32 o 
  -8   5  10      217.05      231.77     21.88 o 
  -7   5  10       52.78       59.34     19.51 o 
  -6   5  10      917.55      966.89     40.90 o 
  -5   5  10      764.56      745.85     55.40 o 
  -4   5  10      109.08      119.57     12.28 o 
  -3   5  10     3219.29     3138.04     68.11 o 
  -2   5  10      730.94      812.14     21.24 o 
  -1   5  10      257.68      210.35      8.36 o 
   0   5  10     3779.11     3907.61     79.62 o 
   1   5  10        8.78        7.81      3.13 o 
   2   5  10        5.44        3.53      3.96 o 
   3   5  10     3148.71     3040.01     54.53 o 
   4   5  10     1777.86     1740.11     41.61 o 
   5   5  10        3.52        1.37      4.10 o 
   7   5  10      182.23      194.69     25.57 o 
   8   5  10        1.05        0.90     12.56 o 
  -9   6  10      207.90      198.69     21.78 o 
  -8   6  10      196.19      132.50     17.87 o 
  -7   6  10       59.64       64.58     13.95 o 
  -6   6  10      593.64      696.18     51.14 o 
  -5   6  10      285.17      274.41     20.94 o 
  -4   6  10     1910.13     1839.75     50.45 o 
  -3   6  10     3281.35     3201.94     70.18 o 
  -2   6  10       32.02       33.40      6.23 o 
  -1   6  10     2118.36     2084.09     35.47 o 
   0   6  10     2061.48     2033.57     45.34 o 
   1   6  10      555.86      560.09     18.32 o 
   2   6  10     1656.13     1649.56     31.10 o 
   3   6  10     1819.30     1759.68     36.56 o 
   4   6  10       12.04        9.63      5.44 o 
   5   6  10      241.55      243.67     12.40 o 
   6   6  10      674.55      657.45     29.87 o 
   7   6  10       34.25       34.54     14.35 o 
  -8   7  10        6.25       13.07     23.78 o 
  -7   7  10      987.45     1096.36     57.42 o 
  -6   7  10      671.23      711.49     35.95 o 
  -5   7  10      197.44      222.43     19.81 o 
  -4   7  10     3320.76     3106.13     71.35 o 
  -3   7  10     1187.02     1110.69     34.77 o 
  -2   7  10      593.88      606.97     23.89 o 
  -1   7  10     2427.47     2394.88     50.84 o 
   0   7  10     1733.85     1713.04     37.17 o 
   1   7  10       94.90       91.59      8.17 o 
   2   7  10     3021.72     3050.12     90.43 o 
   3   7  10     1114.26     1090.30     26.82 o 
   4   7  10      427.30      403.55     30.28 o 
   5   7  10      764.11      673.30     30.51 o 
   6   7  10      208.30      234.08     18.51 o 
   7   7  10      126.36      119.33     22.43 o 
  -8   8  10      269.06      315.75     32.07 o 
  -7   8  10     1539.19     1477.60     57.95 o 
  -6   8  10        0.59        7.57     10.73 o 
  -5   8  10     1074.84      985.72     66.36 o 
  -4   8  10     1386.94     1350.32     50.63 o 
  -3   8  10       52.00       35.62      9.54 o 
  -2   8  10      120.34      118.93     12.13 o 
  -1   8  10      864.84      885.38     36.09 o 
   0   8  10        1.35        8.77      6.94 o 
   1   8  10      410.73      405.03     15.64 o 
   2   8  10      894.72      778.22     32.14 o 
   3   8  10        1.54        6.90      7.44 o 
   4   8  10      811.85      779.82     47.10 o 
   5   8  10      281.21      273.92     20.10 o 
   6   8  10       13.88       26.45      9.90 o 
  -7   9  10      541.08      550.53     35.44 o 
  -6   9  10      124.53      147.06     19.74 o 
  -5   9  10      818.92      698.71     51.12 o 
  -4   9  10       89.19      113.16     13.37 o 
  -3   9  10      176.77      171.51     15.51 o 
  -2   9  10       60.76       79.05     14.80 o 
  -1   9  10       70.93       65.75     10.55 o 
   0   9  10      684.27      742.71     31.78 o 
   1   9  10     1297.51     1251.91     44.11 o 
   2   9  10      455.89      454.08     25.37 o 
   3   9  10      981.66      927.21     70.88 o 
   4   9  10      962.12      922.71     38.86 o 
   5   9  10       38.07       41.02     10.94 o 
  -6  10  10      389.67      376.72     52.15 o 
  -5  10  10       76.27       80.29     12.88 o 
  -4  10  10        0.68       -8.67      8.67 o 
  -3  10  10      486.55      552.88     32.04 o 
  -2  10  10      660.37      725.11     50.92 o 
  -1  10  10      171.26      161.94     26.02 o 
   0  10  10     1535.33     1540.47     77.61 o 
   1  10  10     1276.60     1314.22     47.24 o 
   2  10  10        1.62       -2.39      8.08 o 
   3  10  10     1153.39     1104.70     75.77 o 
   4  10  10      263.79      242.96     26.02 o 
  -4  11  10      121.36      144.37     39.48 o 
  -3  11  10      895.36     1022.93     97.34 o 
  -2  11  10      104.91       75.36     21.08 o 
  -1  11  10      124.05       95.55     22.43 o 
   0  11  10      837.42      806.57     55.18 o 
   1  11  10       64.99       81.20     20.64 o 
   2  11  10      139.40      179.77     18.46 o 
   3  11  10      461.19      515.68     30.28 o 
  -2  12  10        0.44       18.84     17.50 o 
  -1  12  10      587.48      589.90     48.90 o 
   0  12  10      425.72      467.88     43.51 o 
  -1 -12  11      360.01      353.67     33.88 o 
   0 -12  11       18.39       10.89      8.74 o 
   1 -12  11       90.53       75.82     16.95 o 
   2 -12  11      132.91      124.59     23.10 o 
  -4 -11  11      372.57      387.21     23.29 o 
  -3 -11  11        7.76       20.12      9.07 o 
  -2 -11  11      279.02      272.50     19.02 o 
  -1 -11  11      360.54      376.68     21.52 o 
   0 -11  11        0.67       -4.32      7.57 o 
   1 -11  11      632.75      629.40     33.10 o 
   2 -11  11     1338.88     1400.60     57.07 o 
   3 -11  11       77.57       73.14     16.17 o 
   4 -11  11      489.47      485.94     32.95 o 
  -5 -10  11      591.31      619.49     29.13 o 
  -4 -10  11       81.48      102.65     13.37 o 
  -3 -10  11       95.68       82.27     11.93 o 
  -2 -10  11      790.45      771.93     30.57 o 
  -1 -10  11      349.59      397.88     22.21 o 
   0 -10  11       21.11       19.29     10.36 o 
   1 -10  11     1051.34     1129.37     36.96 o 
   2 -10  11      994.51     1008.73     45.76 o 
   3 -10  11       30.39       34.01     13.48 o 
   4 -10  11      720.36      760.75     39.49 o 
   5 -10  11      303.81      275.84     24.64 o 
  -6  -9  11      238.29      258.95     18.99 o 
  -5  -9  11      773.25      823.24     41.85 o 
  -4  -9  11        5.21        9.94     10.80 o 
  -3  -9  11      185.10      196.71     15.36 o 
  -2  -9  11      633.52      690.30     27.41 o 
  -1  -9  11      260.93      260.58     16.67 o 
   0  -9  11       86.43       98.02     11.01 o 
   1  -9  11     1784.05     1700.93     75.78 o 
   2  -9  11      238.39      246.79     21.88 o 
   3  -9  11      581.00      591.24     26.33 o 
   4  -9  11      908.40      886.80     28.05 o 
   5  -9  11       10.21        8.73      7.28 o 
   6  -9  11      249.59      264.84     17.55 o 
  -7  -8  11      179.90      175.75     16.31 o 
  -6  -8  11     1176.14     1256.93     41.15 o 
  -5  -8  11      383.39      385.11     21.12 o 
  -4  -8  11      141.36      130.52     12.80 o 
  -3  -8  11       38.33       38.42      8.15 o 
  -2  -8  11      562.28      559.38     23.49 o 
  -1  -8  11       48.23       64.64      9.23 o 
   0  -8  11     1016.10     1046.29     32.40 o 
   1  -8  11     1572.62     1622.89     46.28 o 
   2  -8  11      113.15      114.75      9.71 o 
   3  -8  11     1049.22     1034.30     28.87 o 
   4  -8  11       73.65       89.96     11.07 o 
   5  -8  11      746.33      743.74     25.51 o 
   6  -8  11      481.27      459.57     20.52 o 
   7  -8  11      158.30      169.30     13.76 o 
  -8  -7  11       47.59       64.06     11.26 o 
  -7  -7  11      425.77      426.30     22.97 o 
  -6  -7  11      322.43      332.66     22.58 o 
  -5  -7  11        3.30        6.79      6.65 o 
  -4  -7  11      140.25      154.91     12.91 o 
  -3  -7  11       83.37       73.45      9.53 o 
  -2  -7  11        0.80        6.59      6.28 o 
  -1  -7  11      896.90      852.65     27.88 o 
   0  -7  11      163.30      165.62      8.88 o 
   1  -7  11      119.00      113.41      7.97 o 
   2  -7  11     2635.94     2668.68     45.16 o 
   3  -7  11       47.31       50.22      7.69 o 
   4  -7  11       11.83       23.17      6.76 o 
   5  -7  11      675.30      741.56     24.76 o 
   6  -7  11      615.65      658.51     24.10 o 
   7  -7  11      111.66       83.61     11.77 o 
   8  -7  11      554.18      590.18     28.42 o 
  -8  -6  11       75.57       79.21      9.99 o 
  -7  -6  11      610.21      634.15     26.98 o 
  -6  -6  11      134.19      128.52     12.51 o 
  -5  -6  11       92.85       86.23     10.26 o 
  -4  -6  11     2139.62     2087.40     51.15 o 
  -3  -6  11      577.69      607.31     23.35 o 
  -2  -6  11     1463.34     1458.30     32.39 o 
  -1  -6  11     5078.62     5006.60     67.66 o 
   0  -6  11      140.63      142.82      7.60 o 
   1  -6  11     2362.21     2329.67     36.91 o 
   2  -6  11     6289.35     6339.83     83.48 o 
   3  -6  11      254.90      259.79     13.36 o 
   4  -6  11       42.65       43.65      7.46 o 
   5  -6  11     1149.14     1124.66     30.78 o 
   6  -6  11      198.03      180.40     12.51 o 
   7  -6  11      118.09       95.54     13.99 o 
   8  -6  11      766.33      809.24     40.81 o 
  -9  -5  11        0.31       -5.27      6.95 o 
  -8  -5  11      500.89      523.17     21.48 o 
  -7  -5  11      595.94      626.81     22.83 o 
  -6  -5  11       13.53       18.13     14.32 o 
  -5  -5  11      721.00      705.37     25.81 o 
  -4  -5  11     1324.98     1391.09     32.16 o 
  -3  -5  11        0.02       12.00      5.00 o 
  -2  -5  11     4578.98     4591.67     63.80 o 
  -1  -5  11     4447.16     4372.02     59.74 o 
   0  -5  11        0.54       -3.34      3.34 o 
   1  -5  11      542.94      542.26     14.08 o 
   2  -5  11     1344.31     1344.01     24.39 o 
   3  -5  11       14.50       22.85      5.96 o 
   4  -5  11      235.93      229.78     12.60 o 
   5  -5  11     1537.83     1495.55     36.17 o 
   6  -5  11      138.93      138.22     10.84 o 
   7  -5  11      672.93      662.90     23.91 o 
   8  -5  11      400.01      435.53     24.07 o 
  -9  -4  11       92.79       99.80     15.64 o 
  -8  -4  11      238.74      249.09     19.17 o 
  -7  -4  11      106.49      132.67     10.73 o 
  -6  -4  11       64.17       74.95      7.49 o 
  -5  -4  11     2000.88     1975.90     46.55 o 
  -4  -4  11     1364.09     1365.61     29.75 o 
  -3  -4  11     1001.70     1016.70     22.68 o 
  -2  -4  11     4395.42     4398.15     55.88 o 
  -1  -4  11       75.28       76.96      5.40 o 
   0  -4  11     1667.98     1667.61     26.00 o 
   1  -4  11      772.57      797.23     14.49 o 
   2  -4  11        9.84       12.10      3.00 o 
   3  -4  11      801.36      767.20     19.97 o 
   4  -4  11     1472.66     1455.91     35.19 o 
   5  -4  11        1.08        3.32      5.88 o 
   6  -4  11     1776.76     1723.92     40.22 o 
   7  -4  11      722.06      720.18     29.25 o 
   8  -4  11       31.54       39.21      9.60 o 
   9  -4  11      422.48      500.00     32.64 o 
  -9  -3  11      273.40      266.09     16.19 o 
  -8  -3  11      661.03      600.42     23.14 o 
  -7  -3  11       97.06      112.40      8.77 o 
  -6  -3  11     1307.71     1337.24     38.49 o 
  -5  -3  11     3571.72     3565.37     56.87 o 
  -4  -3  11       84.46       87.79      6.08 o 
  -3  -3  11     3566.90     3481.70     46.07 o 
  -2  -3  11       91.16       81.72      4.98 o 
  -1  -3  11     2243.39     2237.65     29.59 o 
   0  -3  11     1173.14     1140.86     18.06 o 
   1  -3  11     1655.25     1707.96     23.92 o 
   2  -3  11       25.91       25.96      3.39 o 
   3  -3  11     1269.68     1304.81     27.09 o 
   4  -3  11      945.12      939.95     22.75 o 
   5  -3  11      492.84      473.15     17.84 o 
   6  -3  11     3192.12     3186.83     61.44 o 
   7  -3  11      368.77      383.00     20.79 o 
   8  -3  11       27.13       31.41      9.30 o 
   9  -3  11      241.32      258.12     48.22 o 
 -10  -2  11       92.06       97.08     11.54 o 
  -9  -2  11      174.74      170.33     13.05 o 
  -8  -2  11      640.31      616.60     47.43 o 
  -7  -2  11       77.73       76.46      9.95 o 
  -6  -2  11     1414.42     1423.97     29.62 o 
  -5  -2  11      820.10      838.34     19.48 o 
  -4  -2  11     3274.58     3290.84     44.13 o 
  -3  -2  11     3979.17     3975.47     50.78 o 
  -2  -2  11       18.21       24.76      3.60 o 
  -1  -2  11     3160.32     2989.25     36.78 o 
   0  -2  11     1977.53     1940.43     26.03 o 
   1  -2  11      635.38      643.56     12.22 o 
   2  -2  11     1911.11     1903.03     28.00 o 
   3  -2  11     3509.98     3455.07     50.41 o 
   4  -2  11     1826.41     1809.40     34.29 o 
   5  -2  11     3534.91     3498.66     63.58 o 
   6  -2  11     2291.88     2135.72     53.99 o 
   7  -2  11        0.16       -3.99      6.08 o 
   8  -2  11      416.94      399.82     30.95 o 
   9  -2  11      214.21      216.61     21.72 o 
 -10  -1  11      176.31      161.13     12.66 o 
  -9  -1  11      192.27      165.23     12.91 o 
  -8  -1  11       34.62       46.30      7.87 o 
  -7  -1  11     1490.25     1435.52     48.22 o 
  -6  -1  11      382.95      364.57     14.06 o 
  -5  -1  11      192.80      225.86      9.39 o 
  -4  -1  11     5339.83     5326.98     70.19 o 
  -3  -1  11      739.05      704.00     14.21 o 
  -2  -1  11        4.77        6.94      2.91 o 
  -1  -1  11     4253.45     3997.69     46.48 o 
   0  -1  11     2320.74     2243.73     31.29 o 
   1  -1  11      150.18      163.58      6.43 o 
   2  -1  11     4781.99     4517.53     55.85 o 
   3  -1  11     1645.46     1628.40     24.64 o 
   4  -1  11      146.34      129.54      8.26 o 
   5  -1  11     2114.99     2080.66     50.81 o 
   6  -1  11       77.49       73.93      9.85 o 
   7  -1  11      180.35      182.20     14.59 o 
   8  -1  11      747.56      745.07     30.77 o 
   9  -1  11       17.13       17.12      9.06 o 
 -10   0  11      236.27      252.89     19.58 o 
  -9   0  11       30.67       26.61      8.42 o 
  -8   0  11      249.79      239.34     16.91 o 
  -7   0  11     2408.24     2330.39     50.60 o 
  -6   0  11      125.19      109.72      8.82 o 
  -5   0  11     2099.43     2122.89     43.04 o 
  -4   0  11     3659.08     3664.54     46.93 o 
  -3   0  11      141.54      157.56      6.14 o 
  -2   0  11      170.44      181.02      7.03 o 
  -1   0  11     9274.99     9121.60    103.76 o 
   0   0  11     1109.28     1259.84     20.17 o 
   1   0  11       50.75       39.17      3.80 o 
   2   0  11     5329.15     5276.56     63.70 o 
   3   0  11       24.22       21.84      3.57 o 
   4   0  11     3495.17     3506.16     58.22 o 
   5   0  11     1698.38     1714.15     44.36 o 
   6   0  11      649.95      637.50     25.35 o 
   7   0  11      308.51      317.65     18.65 o 
   8   0  11      694.18      688.21     29.36 o 
   9   0  11       18.43       37.99     10.42 o 
 -10   1  11      350.01      338.37     30.01 o 
  -9   1  11        5.87       14.14      9.78 o 
  -8   1  11     1213.27     1134.56     39.74 o 
  -7   1  11      268.53      235.00     16.30 o 
  -6   1  11     1463.97     1447.10     41.93 o 
  -5   1  11     1406.17     1381.69     32.25 o 
  -4   1  11      723.53      692.55     18.89 o 
  -3   1  11      636.12      600.11     12.45 o 
  -2   1  11       27.90       25.64      3.34 o 
  -1   1  11     2224.52     2266.55     30.97 o 
   0   1  11     1695.74     1705.47     24.96 o 
   1   1  11     6717.39     6846.70     79.98 o 
   2   1  11      375.45      374.09      9.26 o 
   3   1  11     4765.42     4761.73     82.12 o 
   4   1  11     2401.15     2351.32     39.70 o 
   5   1  11      170.35      174.29     21.94 o 
   6   1  11      945.63      980.37     32.34 o 
   7   1  11      318.11      290.26     20.61 o 
   8   1  11      336.84      332.93     20.19 o 
   9   1  11      150.83      139.57     21.45 o 
 -10   2  11       28.26       17.57     10.27 o 
  -9   2  11      552.82      516.27     55.18 o 
  -8   2  11      872.54      899.07     41.52 o 
  -7   2  11      762.88      676.25     46.89 o 
  -6   2  11     2198.59     2024.15     52.84 o 
  -5   2  11      170.80      162.93     18.42 o 
  -4   2  11       99.14       77.40      5.43 o 
  -3   2  11      391.26      339.73     10.15 o 
  -2   2  11     1003.03     1018.80     16.67 o 
  -1   2  11      160.55      153.40      6.02 o 
   0   2  11    10177.37    10394.56    109.78 o 
   1   2  11     3160.60     3072.61     36.99 o 
   2   2  11       24.04       26.59      4.25 o 
   3   2  11     4193.43     3991.95     60.14 o 
   4   2  11      708.97      729.53     18.14 o 
   5   2  11       56.91       60.50     11.75 o 
   6   2  11      733.19      696.65     26.55 o 
   7   2  11      334.19      343.12     19.23 o 
   8   2  11        9.25        7.72     11.23 o 
   9   2  11      573.39      620.70     29.17 o 
 -10   3  11       68.48       98.21     34.99 o 
  -9   3  11      738.65      618.03     47.93 o 
  -8   3  11      297.17      252.01     32.01 o 
  -7   3  11      611.28      660.58     33.90 o 
  -6   3  11     2501.50     2279.56     57.94 o 
  -5   3  11      717.95      687.25     29.82 o 
  -4   3  11     1081.85     1047.95     19.96 o 
  -3   3  11     4312.55     4205.80     78.37 o 
  -2   3  11     2202.39     2222.69     32.04 o 
  -1   3  11     1067.41     1088.75     17.87 o 
   0   3  11     7539.59     7551.33     83.92 o 
   1   3  11     2397.27     2389.31     32.76 o 
   2   3  11      446.36      422.96     11.91 o 
   3   3  11     2122.81     2049.09     35.94 o 
   4   3  11      176.45      167.92     10.77 o 
   5   3  11        4.25        4.64      6.45 o 
   6   3  11     1258.56     1230.26     52.50 o 
   7   3  11       76.93       95.51     17.33 o 
   8   3  11      430.32      465.80     23.93 o 
   9   3  11      310.53      345.18     21.75 o 
  -9   4  11       79.23       62.75     14.41 o 
  -8   4  11        8.73       22.90     10.91 o 
  -7   4  11     1196.13     1141.47     46.87 o 
  -6   4  11      440.04      437.12     22.16 o 
  -5   4  11       23.20       19.79      7.27 o 
  -4   4  11     1160.20     1010.56     67.05 o 
  -3   4  11     2088.05     2108.54     33.14 o 
  -2   4  11      138.80      149.21      7.03 o 
  -1   4  11     3808.96     3698.67     50.39 o 
   0   4  11      349.11      350.35      9.42 o 
   1   4  11       70.49       80.78      4.85 o 
   2   4  11      104.98      103.56      6.53 o 
   3   4  11     1782.92     1701.80     31.88 o 
   4   4  11        9.45        0.03      5.44 o 
   5   4  11     1368.74     1374.28     31.69 o 
   6   4  11      735.16      730.75     27.36 o 
   7   4  11      355.19      391.93     20.72 o 
   8   4  11      883.33      863.28     41.30 o 
  -9   5  11       54.59       59.28     14.75 o 
  -8   5  11      171.74      176.51     19.82 o 
  -7   5  11     1237.99     1211.27     82.77 o 
  -6   5  11      624.43      581.40     31.63 o 
  -5   5  11      259.92      244.09     16.61 o 
  -4   5  11     4135.98     3738.31     80.62 o 
  -3   5  11       16.31       15.63      7.50 o 
  -2   5  11      566.84      575.58     16.06 o 
  -1   5  11     1843.57     1812.11     28.85 o 
   0   5  11      166.18      171.08      8.08 o 
   1   5  11     1291.75     1264.44     21.53 o 
   2   5  11     2264.68     2257.02     39.00 o 
   3   5  11        2.83        2.65      5.63 o 
   4   5  11      699.68      677.80     20.36 o 
   5   5  11     1189.39     1218.73     29.91 o 
   6   5  11       11.68       25.75      9.14 o 
   7   5  11      621.94      602.46     44.86 o 
   8   5  11      493.92      461.60     41.27 o 
  -9   6  11       70.84       89.18     30.50 o 
  -8   6  11      184.41      227.81     22.88 o 
  -7   6  11      581.19      544.26     32.48 o 
  -6   6  11       37.29       38.12     15.25 o 
  -5   6  11      832.89      818.52     30.91 o 
  -4   6  11     1037.84      939.97     41.72 o 
  -3   6  11     1359.68     1263.67     37.27 o 
  -2   6  11     2103.20     2121.95     77.27 o 
  -1   6  11     1070.70     1138.96     23.46 o 
   0   6  11     1446.37     1443.36     27.65 o 
   1   6  11     3354.36     3385.51     53.57 o 
   2   6  11     2341.54     2372.70     45.63 o 
   3   6  11      285.46      248.73     12.21 o 
   4   6  11     1418.44     1415.67     32.66 o 
   5   6  11     1036.41     1034.47     27.42 o 
   6   6  11      250.08      259.29     28.71 o 
   7   6  11      368.40      400.59     36.78 o 
  -8   7  11      206.32      192.46     37.46 o 
  -7   7  11      161.29      180.52     20.46 o 
  -6   7  11      632.14      624.51     34.24 o 
  -5   7  11      925.06      908.36     52.03 o 
  -4   7  11      111.51       93.45     12.14 o 
  -3   7  11     3013.99     3029.17     69.49 o 
  -2   7  11     1920.51     1902.38     48.84 o 
  -1   7  11       11.27        8.77     10.94 o 
   0   7  11     1071.27     1016.67     22.60 o 
   1   7  11     1481.88     1427.92     36.45 o 
   2   7  11     1786.50     1796.02     58.56 o 
   3   7  11      843.25      836.38     42.53 o 
   4   7  11      675.67      638.95     29.33 o 
   5   7  11       64.54       78.80     11.72 o 
   6   7  11      656.23      612.90     30.40 o 
   7   7  11       83.04       78.06     19.29 o 
  -7   8  11       36.45       49.49     14.58 o 
  -6   8  11     1542.98     1486.35    135.41 o 
  -5   8  11      229.03      225.23     17.52 o 
  -4   8  11      179.24      160.64     14.97 o 
  -3   8  11      945.85     1015.41     38.65 o 
  -2   8  11      201.63      243.48     20.96 o 
  -1   8  11       14.12       12.59      8.62 o 
   0   8  11     1074.02     1089.88     32.24 o 
   1   8  11      794.89      787.94     26.57 o 
   2   8  11       28.21       35.19      8.94 o 
   3   8  11      804.11      855.53     35.04 o 
   4   8  11        8.86        8.23      7.85 o 
   5   8  11      215.87      227.11     18.64 o 
   6   8  11      637.48      636.10     43.51 o 
  -7   9  11      344.50      348.24     49.77 o 
  -6   9  11      852.30      798.00     73.39 o 
  -5   9  11       10.69       11.33      9.49 o 
  -4   9  11      738.10      773.73     31.33 o 
  -3   9  11      488.17      577.49     26.07 o 
  -2   9  11       10.82        4.20      8.68 o 
  -1   9  11       90.29       83.08     15.22 o 
   0   9  11      646.88      749.60     50.24 o 
   1   9  11       94.80      107.66     13.58 o 
   2   9  11      434.55      441.19     25.42 o 
   3   9  11      771.26      786.62     35.02 o 
   4   9  11      143.42      130.97     15.38 o 
   5   9  11      507.09      533.38     40.82 o 
  -6  10  11       27.82       51.32     12.27 o 
  -5  10  11      181.40      175.08     16.93 o 
  -4  10  11      269.79      312.95     32.95 o 
  -3  10  11        1.57        5.95      9.56 o 
  -2  10  11      132.85      146.82     20.86 o 
  -1  10  11      615.91      632.51     48.00 o 
   0  10  11       81.13       58.32     18.84 o 
   1  10  11      947.06      932.70     56.97 o 
   2  10  11     1015.63     1067.57     64.60 o 
   3  10  11       49.53       54.52     27.59 o 
   4  10  11      328.17      340.50     24.58 o 
  -4  11  11      331.09      339.71     27.89 o 
  -3  11  11        4.65        5.90     12.18 o 
  -2  11  11     1143.43     1186.08     70.88 o 
  -1  11  11     1070.65     1003.50     63.70 o 
   0  11  11        2.93       25.57     16.60 o 
   1  11  11     1109.11     1160.51     68.63 o 
   2  11  11      611.46      609.30     68.63 o 
  -3 -11  12      321.50      276.80     19.86 o 
  -2 -11  12      188.98      208.92     17.25 o 
  -1 -11  12      158.22      161.36     15.68 o 
   0 -11  12      348.35      339.14     20.58 o 
   1 -11  12      307.41      266.04     35.66 o 
   2 -11  12       53.02       55.82     23.78 o 
   3 -11  12      319.65      305.94     26.65 o 
  -5 -10  12       24.96       32.12     10.41 o 
  -4 -10  12      485.88      506.98     27.58 o 
  -3 -10  12      646.99      677.50     44.48 o 
  -2 -10  12        4.05       12.41      8.26 o 
  -1 -10  12      641.12      644.33     27.48 o 
   0 -10  12      525.36      547.74     24.83 o 
   1 -10  12      190.68      189.69     15.00 o 
   2 -10  12      380.27      413.05     29.16 o 
   3 -10  12      853.48      818.85     40.92 o 
   4 -10  12      112.08      136.55     19.14 o 
   5 -10  12      325.68      317.17     26.24 o 
  -6  -9  12      318.22      322.46     21.33 o 
  -5  -9  12       83.89       67.08     11.75 o 
  -4  -9  12      918.73      956.98     35.00 o 
  -3  -9  12      225.59      249.88     17.35 o 
  -2  -9  12      343.07      315.24     18.91 o 
  -1  -9  12      806.52      821.07     30.20 o 
   0  -9  12      449.76      480.89     34.26 o 
   1  -9  12      110.60      123.42     11.94 o 
   2  -9  12      920.20     1016.23     44.41 o 
   3  -9  12      321.89      306.39     24.08 o 
   4  -9  12      149.52      163.17     12.76 o 
   5  -9  12      864.72      912.85     29.86 o 
   6  -9  12       18.82       15.91      9.45 o 
  -7  -8  12      490.57      515.52     26.59 o 
  -6  -8  12       35.61       64.88     11.45 o 
  -5  -8  12      260.93      271.51     18.51 o 
  -4  -8  12      312.64      317.18     18.99 o 
  -3  -8  12       12.24       20.46      7.87 o 
  -2  -8  12      123.91      142.85     24.27 o 
  -1  -8  12      839.59      844.39     29.27 o 
   0  -8  12      700.39      677.46     25.38 o 
   1  -8  12      679.70      679.36     25.08 o 
   2  -8  12      879.35      902.55     41.05 o 
   3  -8  12       76.61       83.48      9.34 o 
   4  -8  12     1146.36     1172.49     32.56 o 
   5  -8  12     1033.34     1004.20     30.83 o 
   6  -8  12       27.01       28.13      8.00 o 
   7  -8  12      246.82      267.80     16.92 o 
  -8  -7  12      368.55      405.07     20.82 o 
  -7  -7  12      109.99       99.67     12.95 o 
  -6  -7  12       90.33      116.54     13.30 o 
  -5  -7  12      713.33      716.11     28.42 o 
  -4  -7  12      120.49      112.47     11.62 o 
  -3  -7  12      297.17      267.70     16.29 o 
  -2  -7  12     1434.40     1363.04     38.71 o 
  -1  -7  12      439.44      408.05     18.86 o 
   0  -7  12      597.16      570.51     16.36 o 
   1  -7  12     3698.25     3748.08     59.16 o 
   2  -7  12      669.07      661.78     21.67 o 
   3  -7  12      611.89      605.27     27.74 o 
   4  -7  12     1578.22     1522.07     37.56 o 
   5  -7  12      270.02      258.97     14.83 o 
   6  -7  12      195.65      215.76     14.26 o 
   7  -7  12      443.42      462.13     21.18 o 
  -8  -6  12      478.44      511.72     22.92 o 
  -7  -6  12        0.03       -2.07      5.90 o 
  -6  -6  12      240.72      253.62     16.87 o 
  -5  -6  12      552.57      522.43     22.90 o 
  -4  -6  12        2.94        4.97      6.63 o 
  -3  -6  12     1578.29     1551.55     41.28 o 
  -2  -6  12     3387.84     3387.28     60.99 o 
  -1  -6  12        5.56        6.23      6.10 o 
   0  -6  12     1595.44     1576.32     30.32 o 
   1  -6  12     1699.05     1680.14     45.73 o 
   2  -6  12      133.14      148.73      8.77 o 
   3  -6  12      500.11      485.75     18.42 o 
   4  -6  12     1110.76     1085.21     37.68 o 
   5  -6  12       60.42       46.31      9.78 o 
   6  -6  12      581.11      555.51     21.94 o 
   7  -6  12      779.14      770.97     27.13 o 
   8  -6  12       31.85       36.37     12.64 o 
  -9  -5  12      211.11      215.13     17.92 o 
  -8  -5  12      183.22      174.25     15.84 o 
  -7  -5  12      421.42      458.74     20.72 o 
  -6  -5  12      426.61      459.28     18.86 o 
  -5  -5  12       83.97       80.76      9.96 o 
  -4  -5  12      849.46      830.19     23.80 o 
  -3  -5  12     1500.38     1505.27     35.09 o 
  -2  -5  12     1732.26     1653.67     30.83 o 
  -1  -5  12      359.97      356.78     13.04 o 
   0  -5  12     1243.42     1199.14     23.00 o 
   1  -5  12       61.56       65.71      5.74 o 
   2  -5  12     1058.99     1020.75     18.61 o 
   3  -5  12     1721.77     1676.51     37.56 o 
   4  -5  12      937.31      899.68     25.85 o 
   5  -5  12      558.76      518.70     20.85 o 
   6  -5  12      681.58      670.26     23.59 o 
   7  -5  12      113.68      118.24     13.11 o 
   8  -5  12      474.20      476.21     25.58 o 
  -9  -4  12      311.83      356.63     27.09 o 
  -8  -4  12       68.20       77.84     11.57 o 
  -7  -4  12     1165.84     1193.27     32.34 o 
  -6  -4  12      675.93      655.75     19.60 o 
  -5  -4  12      226.73      234.21     11.37 o 
  -4  -4  12     1719.68     1680.92     30.30 o 
  -3  -4  12      405.18      380.40     12.12 o 
  -2  -4  12       21.93       20.97      4.12 o 
  -1  -4  12     1644.62     1693.53     26.38 o 
   0  -4  12     1006.78     1017.78     18.45 o 
   1  -4  12      168.11      166.53      6.92 o 
   2  -4  12     1065.11     1087.67     18.96 o 
   3  -4  12      563.44      559.53     17.11 o 
   4  -4  12      164.33      151.71     10.47 o 
   5  -4  12     2398.84     2478.26     50.99 o 
   6  -4  12      864.12      833.14     26.05 o 
   7  -4  12        1.05       -6.80      6.80 o 
   8  -4  12      754.04      746.32     31.98 o 
  -9  -3  12       42.13       33.06      7.86 o 
  -8  -3  12        5.98        9.46      6.62 o 
  -7  -3  12      328.42      329.53     16.35 o 
  -6  -3  12      239.78      271.72     12.38 o 
  -5  -3  12        4.70       16.75      5.45 o 
  -4  -3  12     1308.60     1294.75     24.77 o 
  -3  -3  12       71.24       76.90      5.93 o 
  -2  -3  12     1039.14     1000.66     17.41 o 
  -1  -3  12     4114.28     4194.68     49.82 o 
   0  -3  12      839.09      818.44     14.99 o 
   1  -3  12     2294.34     2404.96     31.64 o 
   2  -3  12     1173.83     1214.18     22.50 o 
   3  -3  12       61.28       52.88      6.38 o 
   4  -3  12     1484.11     1556.04     35.13 o 
   5  -3  12     4777.50     4693.26     82.14 o 
   6  -3  12       20.78       29.22     18.62 o 
   7  -3  12      439.58      429.14     38.03 o 
   8  -3  12      895.85      889.70     35.70 o 
   9  -3  12       47.89       52.99     13.37 o 
  -9  -2  12        0.05        2.88      5.55 o 
  -8  -2  12      604.18      583.16     57.10 o 
  -7  -2  12      356.33      377.66     17.37 o 
  -6  -2  12      276.85      269.63     13.90 o 
  -5  -2  12     2894.77     2950.29     45.04 o 
  -4  -2  12     2019.96     1977.99     31.70 o 
  -3  -2  12     1581.73     1494.89     24.31 o 
  -2  -2  12     3331.53     3125.40     39.05 o 
  -1  -2  12      628.36      693.26     13.47 o 
   0  -2  12     1734.91     1630.38     23.42 o 
   1  -2  12     2345.46     2371.20     33.74 o 
   2  -2  12     4813.72     4831.45     60.27 o 
   3  -2  12       14.18       13.45      6.01 o 
   4  -2  12      878.19      889.17     21.89 o 
   5  -2  12     2651.51     2644.71     53.75 o 
   6  -2  12        1.97        7.03      6.91 o 
   7  -2  12      888.04      827.65     31.74 o 
   8  -2  12      356.12      336.48     21.09 o 
   9  -2  12      125.31       99.38     16.60 o 
 -10  -1  12        0.43        6.73      6.52 o 
  -9  -1  12      123.77      131.16     12.05 o 
  -8  -1  12      986.14      874.32     28.64 o 
  -7  -1  12      810.66      771.03     25.43 o 
  -6  -1  12      751.94      816.69     28.69 o 
  -5  -1  12     5611.16     5540.73     74.26 o 
  -4  -1  12       69.29       79.56      5.66 o 
  -3  -1  12     5482.41     5297.40     64.80 o 
  -2  -1  12     6424.45     6207.94     69.12 o 
  -1  -1  12       36.47       52.42      4.58 o 
   0  -1  12     2021.73     1924.05     28.39 o 
   1  -1  12      671.26      586.14     12.91 o 
   2  -1  12      425.09      411.45     10.54 o 
   3  -1  12     1997.26     1943.56     30.64 o 
   4  -1  12     1466.15     1427.37     28.92 o 
   5  -1  12        0.83       -4.62      5.85 o 
   6  -1  12      727.78      692.47     27.17 o 
   7  -1  12      227.28      257.19     17.38 o 
   8  -1  12        0.23        7.75      7.85 o 
   9  -1  12      408.06      451.73     31.34 o 
 -10   0  12       56.56       56.02     11.31 o 
  -9   0  12      373.33      390.69     24.01 o 
  -8   0  12      507.88      525.44     36.78 o 
  -7   0  12       85.64       74.36      9.03 o 
  -6   0  12     1275.89     1242.34     30.21 o 
  -5   0  12     1955.46     1903.01     38.77 o 
  -4   0  12     1425.18     1463.96     23.47 o 
  -3   0  12     1159.26     1116.38     22.39 o 
  -2   0  12      395.74      375.67     10.46 o 
  -1   0  12       14.55       22.36      3.56 o 
   0   0  12     2207.14     2195.19     31.07 o 
   1   0  12      841.12      803.14     15.35 o 
   2   0  12     1543.41     1649.79     25.22 o 
   3   0  12     4965.64     4939.59     65.41 o 
   4   0  12       79.86       94.56      8.74 o 
   5   0  12     1057.12      997.21     32.04 o 
   6   0  12      883.63      880.54     36.78 o 
   7   0  12       12.11       12.65      7.12 o 
   8   0  12      278.55      250.14     18.29 o 
   9   0  12      444.27      480.70     32.34 o 
 -10   1  12      178.72      109.95     33.11 o 
  -9   1  12      432.60      413.44     65.10 o 
  -8   1  12      228.69      185.34     32.02 o 
  -7   1  12     1251.81     1217.20     39.69 o 
  -6   1  12     1716.90     1677.24     40.65 o 
  -5   1  12      194.81      180.34     10.02 o 
  -4   1  12      444.88      430.14     13.53 o 
  -3   1  12       12.09       11.52      3.00 o 
  -2   1  12     1128.52     1152.99     22.15 o 
  -1   1  12     2578.91     2636.90     35.66 o 
   0   1  12     3162.14     3168.74     41.49 o 
   1   1  12      696.12      682.88     14.85 o 
   2   1  12     4512.20     4485.56     55.88 o 
   3   1  12     2255.67     2204.58     37.86 o 
   4   1  12      264.57      239.79     14.45 o 
   5   1  12     2524.11     2429.08     58.14 o 
   6   1  12      679.77      694.11     28.69 o 
   7   1  12       39.67       29.91     12.83 o 
   8   1  12      500.44      571.93     27.09 o 
   9   1  12      408.94      375.79     30.69 o 
  -9   2  12      209.22      169.04     16.31 o 
  -8   2  12        0.87       -2.85      6.88 o 
  -7   2  12     1637.74     1580.37     54.24 o 
  -6   2  12      106.93      106.01     11.43 o 
  -5   2  12      290.86      296.67     14.76 o 
  -4   2  12     2200.14     2180.26     46.84 o 
  -3   2  12        5.57        2.06      3.48 o 
  -2   2  12     1375.35     1457.49     22.31 o 
  -1   2  12     4856.64     4956.11     60.31 o 
   0   2  12     1156.57     1115.66     17.58 o 
   1   2  12      787.31      776.14     13.63 o 
   2   2  12     9282.87     9074.82    104.49 o 
   3   2  12        3.01        6.12      4.57 o 
   4   2  12      666.38      627.15     19.30 o 
   5   2  12     1997.93     1879.70     52.15 o 
   6   2  12      450.17      402.93     20.43 o 
   7   2  12      134.48      146.90     18.56 o 
   8   2  12      725.35      739.63     30.92 o 
   9   2  12       50.53       37.44     10.70 o 
  -9   3  12        0.92        3.49      7.77 o 
  -8   3  12      351.95      377.29     27.23 o 
  -7   3  12     1035.17      847.94     97.57 o 
  -6   3  12       33.86       25.45      8.10 o 
  -5   3  12      693.99      612.64     21.88 o 
  -4   3  12     2355.72     2348.88     51.10 o 
  -3   3  12        5.66       15.27      4.02 o 
  -2   3  12     2451.17     2501.77     33.82 o 
  -1   3  12     6248.28     6241.21     70.07 o 
   0   3  12        7.36        4.71      2.78 o 
   1   3  12      672.27      640.19     14.05 o 
   2   3  12     4378.54     4332.47     65.10 o 
   3   3  12       16.78       10.84      4.77 o 
   4   3  12      696.27      684.01     24.73 o 
   5   3  12     2366.84     2281.14     54.81 o 
   6   3  12       92.42      105.85     11.71 o 
   7   3  12      914.69      886.09     34.76 o 
   8   3  12      231.77      263.65     18.62 o 
  -9   4  12      294.27      339.95     53.38 o 
  -8   4  12      984.94      925.25     43.72 o 
  -7   4  12      608.92      495.52     27.95 o 
  -6   4  12      686.11      688.25     28.31 o 
  -5   4  12     1698.11     1546.31     38.65 o 
  -4   4  12      386.48      402.35     18.39 o 
  -3   4  12      845.31      852.85     17.98 o 
  -2   4  12     3113.56     3152.29     56.48 o 
  -1   4  12     1468.19     1513.17     29.07 o 
   0   4  12      627.30      654.89     13.73 o 
   1   4  12      659.02      704.57     14.33 o 
   2   4  12      974.07      956.16     30.03 o 
   3   4  12     1101.74     1082.14     26.48 o 
   4   4  12     1133.99     1121.87     27.63 o 
   5   4  12      137.84      141.81     12.18 o 
   6   4  12     1329.53     1349.91     40.18 o 
   7   4  12      256.95      287.73     18.41 o 
   8   4  12       29.52       34.70      9.86 o 
  -9   5  12      463.04      567.90     36.09 o 
  -8   5  12      224.36      209.41     21.54 o 
  -7   5  12       14.78       25.28     12.34 o 
  -6   5  12      401.44      448.26     27.91 o 
  -5   5  12      435.25      408.37     21.23 o 
  -4   5  12       12.09       18.62      8.16 o 
  -3   5  12     1237.39     1157.48     35.06 o 
  -2   5  12     1007.83     1014.83     26.28 o 
  -1   5  12      156.53      162.81      7.27 o 
   0   5  12     2014.77     1982.65     31.83 o 
   1   5  12      610.75      672.78     16.25 o 
   2   5  12      276.85      281.57     11.60 o 
   3   5  12     1812.01     1779.02     37.49 o 
   4   5  12      229.97      219.82     11.73 o 
   5   5  12      130.10      136.49      9.96 o 
   6   5  12     1443.86     1485.30     42.86 o 
   7   5  12       63.21       57.76     12.32 o 
   8   5  12       12.94       26.02     15.25 o 
  -8   6  12       45.03       42.72     13.46 o 
  -7   6  12      356.52      335.93     26.47 o 
  -6   6  12      161.58      170.84     15.64 o 
  -5   6  12      159.77      154.96     14.18 o 
  -4   6  12      439.15      393.85     20.79 o 
  -3   6  12     2901.62     2765.41     64.54 o 
  -2   6  12        9.83        6.74      7.82 o 
  -1   6  12     1955.13     1882.50     39.76 o 
   0   6  12      884.97      906.78     20.71 o 
   1   6  12       38.81       31.61      7.24 o 
   2   6  12     1275.58     1265.08     29.94 o 
   3   6  12     1179.79     1152.86     51.17 o 
   4   6  12       14.35       13.16      4.88 o 
   5   6  12      648.75      620.74     27.45 o 
   6   6  12     1007.27      857.71     53.83 o 
   7   6  12        3.66       13.01     13.01 o 
  -8   7  12       39.85       42.85     13.69 o 
  -7   7  12      679.45      723.75     39.13 o 
  -6   7  12      176.12      185.30     30.99 o 
  -5   7  12       97.29      102.86     12.56 o 
  -4   7  12     1568.94     1533.18     52.31 o 
  -3   7  12      582.94      606.61     25.53 o 
  -2   7  12      240.23      238.60     15.82 o 
  -1   7  12     1288.98     1328.33     38.06 o 
   0   7  12      707.57      662.19     20.14 o 
   1   7  12        8.78        6.32      4.54 o 
   2   7  12      661.29      674.57     41.99 o 
   3   7  12      783.54      768.51     22.82 o 
   4   7  12        3.20        4.93      7.30 o 
   5   7  12      837.95      810.50     34.74 o 
   6   7  12      336.64      240.00     29.16 o 
  -7   8  12      896.17      978.18     98.91 o 
  -6   8  12       48.26       58.68     12.21 o 
  -5   8  12      814.32      773.09     49.97 o 
  -4   8  12     1950.00     1915.59     53.09 o 
  -3   8  12       27.56       45.71     10.40 o 
  -2   8  12      869.20      870.56     31.19 o 
  -1   8  12     1200.09     1277.02     48.37 o 
   0   8  12       15.52        4.62      8.51 o 
   1   8  12      134.91      123.30     11.33 o 
   2   8  12      605.44      635.77     77.61 o 
   3   8  12        0.03        3.05      8.52 o 
   4   8  12      536.53      544.77     28.21 o 
   5   8  12      416.14      440.83     26.13 o 
   6   8  12       14.69       22.43     13.91 o 
  -6   9  12      121.15      164.83     17.07 o 
  -5   9  12      657.16      642.57     49.12 o 
  -4   9  12      412.32      408.18     23.22 o 
  -3   9  12      142.03      156.99     15.18 o 
  -2   9  12      371.36      381.85     23.03 o 
  -1   9  12      471.13      362.74     32.97 o 
   0   9  12      319.93      285.30     31.85 o 
   1   9  12      633.45      636.39     30.14 o 
   2   9  12      117.70      120.27     14.18 o 
   3   9  12      380.01      390.41     24.42 o 
   4   9  12      643.78      633.41     44.86 o 
   5   9  12       66.39       72.09     13.14 o 
  -5  10  12      420.65      387.45     35.35 o 
  -4  10  12       28.02       21.61     10.70 o 
  -3  10  12     1030.18     1091.29     47.08 o 
  -2  10  12      375.98      391.17     39.03 o 
  -1  10  12        6.23        2.69     15.70 o 
   0  10  12     1014.43      946.53     59.66 o 
   1  10  12      432.70      447.25     39.92 o 
   2  10  12       13.69        5.52      9.37 o 
   3  10  12      649.60      683.38     34.57 o 
  -3  11  12      697.27      687.69     54.28 o 
  -2  11  12      106.66      148.04     27.81 o 
  -1  11  12      204.20      175.85     28.71 o 
   0  11  12      945.90     1051.05     65.94 o 
   1  11  12       13.64       39.92     18.84 o 
   2  11  12      255.71      261.53     32.75 o 
  -3 -11  13       70.08       70.50     12.53 o 
  -2 -11  13      160.04      162.82     17.33 o 
  -1 -11  13      199.75      222.15     18.90 o 
   0 -11  13        5.13        4.04      8.00 o 
   1 -11  13      343.88      337.18     27.87 o 
   2 -11  13      544.96      506.23     33.77 o 
   3 -11  13       47.06       40.53     16.37 o 
  -4 -10  13      244.18      198.50     17.39 o 
  -3 -10  13       28.65       27.39     12.47 o 
  -2 -10  13      869.53      857.23     33.35 o 
  -1 -10  13      221.43      239.14     17.54 o 
   0 -10  13      110.67      130.73     13.26 o 
   1 -10  13      826.40      841.90     41.84 o 
   2 -10  13      284.84      305.23     25.69 o 
   3 -10  13        4.60        2.39     11.72 o 
   4 -10  13      476.72      497.67     32.67 o 
  -6  -9  13      141.39      177.72     16.86 o 
  -5  -9  13      738.96      779.14     32.71 o 
  -4  -9  13       10.13       16.34      8.89 o 
  -3  -9  13      567.74      585.61     26.67 o 
  -2  -9  13     1040.11     1127.48     37.52 o 
  -1  -9  13      270.54      270.71     20.03 o 
   0  -9  13      153.06      168.12     15.94 o 
   1  -9  13      862.08      828.13     29.64 o 
   2  -9  13      116.39      114.29     16.73 o 
   3  -9  13      226.46      240.85     22.20 o 
   4  -9  13     1076.54     1088.74     38.07 o 
   5  -9  13        0.20       11.89      7.38 o 
   6  -9  13      275.22      260.59     16.66 o 
  -7  -8  13       52.05       51.59     11.32 o 
  -6  -8  13      751.57      756.12     31.87 o 
  -5  -8  13      694.76      727.37     30.37 o 
  -4  -8  13      132.60      146.86     14.15 o 
  -3  -8  13      650.19      647.54     30.72 o 
  -2  -8  13      825.75      717.96     27.93 o 
  -1  -8  13       78.11      102.17     11.04 o 
   0  -8  13      552.69      557.95     23.15 o 
   1  -8  13      284.52      289.38     16.43 o 
   2  -8  13      280.94      271.56     14.58 o 
   3  -8  13      567.24      564.67     21.33 o 
   4  -8  13      183.99      185.75     14.24 o 
   5  -8  13      344.55      373.35     18.59 o 
   6  -8  13      340.75      355.21     18.66 o 
  -7  -7  13      220.78      264.87     16.63 o 
  -6  -7  13      349.73      384.14     21.72 o 
  -5  -7  13      192.56      184.09     15.31 o 
  -4  -7  13      423.13      431.27     21.37 o 
  -3  -7  13      483.50      464.08     21.64 o 
  -2  -7  13        1.77        2.75      7.70 o 
  -1  -7  13      706.59      771.71     27.17 o 
   0  -7  13      542.48      566.79     18.59 o 
   1  -7  13       23.63       23.19      6.41 o 
   2  -7  13     2322.29     2268.49     47.83 o 
   3  -7  13      614.60      600.34     21.59 o 
   4  -7  13       34.93       19.18      7.14 o 
   5  -7  13     1123.70     1105.61     32.14 o 
   6  -7  13      422.68      428.22     20.01 o 
   7  -7  13       12.47        4.07      7.30 o 
  -8  -6  13        1.62       -5.34     11.62 o 
  -7  -6  13      340.53      338.40     17.86 o 
  -6  -6  13       58.72       48.75      8.34 o 
  -5  -6  13      402.49      389.91     20.14 o 
  -4  -6  13      514.12      515.12     22.61 o 
  -3  -6  13       61.06       57.53     10.07 o 
  -2  -6  13       26.03       32.95      5.31 o 
  -1  -6  13     2167.92     2161.10     43.55 o 
   0  -6  13      447.94      474.90     14.99 o 
   1  -6  13      702.33      690.75     18.51 o 
   2  -6  13     4977.67     4870.81     84.45 o 
   3  -6  13     1702.22     1691.14     39.19 o 
   4  -6  13       36.64       48.24      7.95 o 
   5  -6  13      963.61      935.05     28.75 o 
   6  -6  13      100.19      100.68     11.90 o 
   7  -6  13       69.37       51.75     10.66 o 
  -8  -5  13      453.10      495.53     32.34 o 
  -7  -5  13      152.52      156.85     14.05 o 
  -6  -5  13       99.95      105.71     10.36 o 
  -5  -5  13     1272.34     1316.12     33.59 o 
  -4  -5  13      303.22      320.45     13.19 o 
  -3  -5  13       52.00       52.84      7.56 o 
  -2  -5  13     1137.95     1125.65     24.55 o 
  -1  -5  13     2534.47     2411.07     41.31 o 
   0  -5  13      160.47      173.50      8.19 o 
   1  -5  13     1249.74     1263.18     23.35 o 
   2  -5  13     3571.69     3591.89     65.37 o 
   3  -5  13       65.91       78.07      8.94 o 
   4  -5  13      440.32      412.27     17.30 o 
   5  -5  13      147.34      157.02     11.76 o 
   6  -5  13      135.76      117.90     10.82 o 
   7  -5  13      196.61      234.03     17.70 o 
   8  -5  13      249.97      290.50     25.10 o 
  -9  -4  13       93.21      133.40     14.79 o 
  -8  -4  13      924.93      916.41     35.47 o 
  -7  -4  13       54.91       78.51     17.55 o 
  -6  -4  13      479.45      486.12     17.10 o 
  -5  -4  13     1131.88     1183.09     27.35 o 
  -4  -4  13      124.82      140.92      9.23 o 
  -3  -4  13       48.27       52.35      5.72 o 
  -2  -4  13     2769.11     2678.93     37.98 o 
  -1  -4  13     2397.57     2373.93     34.35 o 
   0  -4  13      279.20      267.99      9.07 o 
   1  -4  13     2334.22     2230.94     32.43 o 
   2  -4  13       47.67       48.66      4.71 o 
   3  -4  13     2645.27     2685.19     52.44 o 
   4  -4  13      815.14      789.67     23.86 o 
   5  -4  13      109.36      105.81      9.86 o 
   6  -4  13      478.13      482.69     23.53 o 
   7  -4  13      386.90      360.16     21.31 o 
   8  -4  13        9.69       -1.77      9.49 o 
  -9  -3  13      502.80      522.81     43.05 o 
  -8  -3  13      617.84      635.43     28.00 o 
  -7  -3  13      120.52      123.99     11.20 o 
  -6  -3  13      873.28      897.51     23.32 o 
  -5  -3  13     2415.82     2396.88     43.16 o 
  -4  -3  13        6.59       -1.15      3.90 o 
  -3  -3  13     1035.66     1059.90     21.66 o 
  -2  -3  13     2212.30     2214.69     32.60 o 
  -1  -3  13     1065.13     1096.22     20.06 o 
   0  -3  13     3044.05     3104.78     41.63 o 
   1  -3  13     2310.36     2362.64     33.54 o 
   2  -3  13      566.68      563.80     14.43 o 
   3  -3  13     1356.14     1381.04     29.38 o 
   4  -3  13     1040.62     1079.18     28.19 o 
   5  -3  13        1.57       15.78      6.55 o 
   6  -3  13     2085.10     2035.09     54.17 o 
   7  -3  13      716.74      686.52     45.08 o 
   8  -3  13       67.05       58.65     11.50 o 
  -9  -2  13      275.50      271.31     17.55 o 
  -8  -2  13      269.14      229.97     14.87 o 
  -7  -2  13       28.94       27.89      7.17 o 
  -6  -2  13      345.99      325.02     15.58 o 
  -5  -2  13      420.56      442.36     13.65 o 
  -4  -2  13      631.50      628.24     14.88 o 
  -3  -2  13     1507.81     1544.30     25.44 o 
  -2  -2  13       21.45       25.83      3.98 o 
  -1  -2  13     6012.67     5896.06     66.83 o 
   0  -2  13     1903.84     1871.45     26.50 o 
   1  -2  13      275.24      267.51      9.05 o 
   2  -2  13     2950.70     2951.73     43.47 o 
   3  -2  13     1492.43     1480.71     30.24 o 
   4  -2  13      161.73      165.64     11.43 o 
   5  -2  13      696.63      701.23     37.45 o 
   6  -2  13      916.45      921.11     32.76 o 
   7  -2  13      173.18      172.81     15.18 o 
   8  -2  13      458.84      524.39     30.35 o 
  -9  -1  13       65.47       76.30     10.86 o 
  -8  -1  13        2.51       13.53      5.72 o 
  -7  -1  13      105.57      100.17     11.88 o 
  -6  -1  13       12.24       13.74      5.84 o 
  -5  -1  13      399.90      424.51     13.64 o 
  -4  -1  13     4306.14     4137.85     53.84 o 
  -3  -1  13     1050.83     1061.03     27.79 o 
  -2  -1  13      428.92      433.28     10.63 o 
  -1  -1  13     7620.47     7490.76     88.41 o 
   0  -1  13      100.44       98.76      5.90 o 
   1  -1  13       38.57       44.39      4.53 o 
   2  -1  13     4405.14     4528.60     61.48 o 
   3  -1  13     1509.38     1485.61     29.61 o 
   4  -1  13      120.03      113.67     11.15 o 
   5  -1  13     1419.87     1342.99     51.58 o 
   6  -1  13      185.80      171.80     23.47 o 
   7  -1  13      148.25      168.91     14.78 o 
   8  -1  13      627.71      621.26     28.96 o 
   9  -1  13       27.72       17.79     11.21 o 
  -9   0  13        6.78        1.38      6.99 o 
  -8   0  13      117.48      111.73     11.42 o 
  -7   0  13      984.24      919.45     29.43 o 
  -6   0  13      183.83      176.41     14.27 o 
  -5   0  13     1067.49     1093.70     30.38 o 
  -4   0  13     5443.44     5197.57    103.61 o 
  -3   0  13      364.23      367.79     11.88 o 
  -2   0  13     2938.38     2887.16     43.33 o 
  -1   0  13     4821.11     4742.55     59.05 o 
   0   0  13      348.31      403.12     10.62 o 
   1   0  13       71.98       73.97      5.14 o 
   2   0  13     2749.13     2743.20     43.34 o 
   3   0  13        0.31        4.02      3.52 o 
   4   0  13      353.53      355.53     23.94 o 
   5   0  13     1743.02     1692.92     48.23 o 
   6   0  13      335.42      363.04     33.49 o 
   7   0  13      334.35      352.71     30.42 o 
   8   0  13      484.13      455.07     28.70 o 
  -9   1  13       17.85       22.96      9.10 o 
  -8   1  13      538.97      506.79     32.85 o 
  -7   1  13      399.16      422.10     19.48 o 
  -6   1  13      120.30      140.62     13.73 o 
  -5   1  13      855.97      833.59     29.70 o 
  -4   1  13     1256.78     1209.85     39.61 o 
  -3   1  13      636.60      626.03     17.02 o 
  -2   1  13     1199.07     1213.41     23.59 o 
  -1   1  13     1002.85     1057.63     18.67 o 
   0   1  13      569.86      584.17     12.99 o 
   1   1  13     2029.34     2092.29     30.54 o 
   2   1  13      124.57      118.24      6.25 o 
   3   1  13     2198.49     2129.57     37.63 o 
   4   1  13     2292.36     2208.02     56.26 o 
   5   1  13     1018.97      971.81     32.15 o 
   6   1  13     1212.67     1094.58     36.21 o 
   7   1  13      499.14      491.65     34.15 o 
   8   1  13      210.23      238.91     18.46 o 
  -9   2  13       80.03       85.94     18.62 o 
  -8   2  13      667.68      670.47     36.76 o 
  -7   2  13      107.25       94.34     10.71 o 
  -6   2  13      876.09      863.44     27.69 o 
  -5   2  13     2717.90     2568.83     53.73 o 
  -4   2  13       28.12       40.81      5.25 o 
  -3   2  13     2360.24     2353.71     43.19 o 
  -2   2  13     1575.19     1660.14     25.13 o 
  -1   2  13      174.16      160.72      6.25 o 
   0   2  13     2554.75     2491.99     48.09 o 
   1   2  13     4453.34     4531.71     52.99 o 
   2   2  13       51.99       73.48      6.92 o 
   3   2  13     4742.12     4451.19     67.37 o 
   4   2  13     2229.21     2133.56     51.65 o 
   5   2  13       13.22       -0.57      6.69 o 
   6   2  13     1394.27     1363.47     43.19 o 
   7   2  13      151.72      140.58     13.79 o 
   8   2  13        2.31        6.37      8.60 o 
  -9   3  13      211.19      187.11     26.45 o 
  -8   3  13      603.39      530.49     31.98 o 
  -7   3  13      204.36      242.19     18.17 o 
  -6   3  13      773.09      761.02     30.17 o 
  -5   3  13        9.44        4.39      7.09 o 
  -4   3  13      644.65      663.48     22.24 o 
  -3   3  13     2122.46     2109.96     36.38 o 
  -2   3  13      818.09      802.30     17.80 o 
  -1   3  13     1322.48     1295.14     20.11 o 
   0   3  13     2580.29     2619.84     34.27 o 
   1   3  13      464.69      482.16     11.75 o 
   2   3  13      630.99      590.46     18.31 o 
   3   3  13     2133.25     2059.98     54.52 o 
   4   3  13      597.54      563.82     19.36 o 
   5   3  13      362.38      379.10     19.28 o 
   6   3  13      637.80      616.41     26.34 o 
   7   3  13       10.79       20.18     12.37 o 
   8   3  13       93.30       92.79     12.91 o 
  -9   4  13      188.06      188.01     23.33 o 
  -8   4  13        2.07        3.63     10.31 o 
  -7   4  13     1337.73     1185.19    132.90 o 
  -6   4  13      182.41      184.12     22.99 o 
  -5   4  13      271.17      248.42     14.85 o 
  -4   4  13     3431.92     3179.21     62.79 o 
  -3   4  13      552.23      564.57     23.18 o 
  -2   4  13       92.88       98.67      6.58 o 
  -1   4  13     1400.44     1396.28     22.65 o 
   0   4  13     1673.38     1693.81     26.48 o 
   1   4  13       79.01       79.26      6.29 o 
   2   4  13     3492.92     3340.52     53.81 o 
   3   4  13      773.06      725.66     21.43 o 
   4   4  13      443.23      420.10     16.11 o 
   5   4  13      894.45      919.47     31.26 o 
   6   4  13        3.12        7.26      7.62 o 
   7   4  13       17.08       14.32     10.90 o 
   8   4  13      214.29      249.63     18.71 o 
  -9   5  13      132.15      112.99     18.68 o 
  -8   5  13      510.17      475.35     32.19 o 
  -7   5  13     1192.52     1147.26     55.67 o 
  -6   5  13       10.84       20.69      8.82 o 
  -5   5  13       39.06       39.56      9.44 o 
  -4   5  13     1461.63     1324.02     54.50 o 
  -3   5  13      452.91      412.36     20.41 o 
  -2   5  13      114.70      114.80     11.56 o 
  -1   5  13     2541.39     2509.62     57.21 o 
   0   5  13      253.15      279.69     10.07 o 
   1   5  13     3856.81     3773.67     59.15 o 
   2   5  13     2515.15     2509.91     48.33 o 
   3   5  13      621.30      641.34     23.37 o 
   4   5  13      618.83      628.88     20.36 o 
   5   5  13      458.04      491.43     22.35 o 
   6   5  13        4.49       -6.68      6.68 o 
   7   5  13      104.08      103.66     30.50 o 
  -8   6  13      292.20      284.64     25.85 o 
  -7   6  13      200.99      222.11     18.63 o 
  -6   6  13       59.38       57.59     18.44 o 
  -5   6  13       12.44        1.23      7.80 o 
  -4   6  13     1245.47     1266.71     55.64 o 
  -3   6  13       88.28       81.99     11.35 o 
  -2   6  13     1080.37     1116.59     34.65 o 
  -1   6  13     2447.02     2567.28     78.67 o 
   0   6  13     1270.58     1298.34     30.19 o 
   1   6  13     2841.65     2893.58     48.83 o 
   2   6  13     1545.96     1614.73     35.76 o 
   3   6  13      127.37      127.29      9.78 o 
   4   6  13     1170.38     1126.93     29.22 o 
   5   6  13     1006.68      979.37     31.39 o 
   6   6  13       45.62       66.84     17.50 o 
   7   6  13      368.01      389.83     37.23 o 
  -8   7  13      309.26      302.99     45.21 o 
  -7   7  13       55.50       57.68     12.26 o 
  -6   7  13      259.43      279.92     21.36 o 
  -5   7  13      486.98      440.11     26.21 o 
  -4   7  13      141.21      150.23     14.42 o 
  -3   7  13      915.04      942.31     33.15 o 
  -2   7  13     1247.72     1333.73     45.34 o 
  -1   7  13      143.09      147.00     16.78 o 
   0   7  13     2025.88     1917.58     71.77 o 
   1   7  13     1218.38     1140.46     33.19 o 
   2   7  13       51.89       71.49      9.17 o 
   3   7  13      888.74      860.57     24.90 o 
   4   7  13      181.62      188.92     16.32 o 
   5   7  13      100.84      104.78     16.15 o 
   6   7  13      243.36      260.18     30.06 o 
  -7   8  13        2.54        5.28      9.67 o 
  -6   8  13      567.71      538.43     56.54 o 
  -5   8  13      563.45      537.07     30.79 o 
  -4   8  13       40.07       42.97     11.06 o 
  -3   8  13     1529.39     1610.85     47.13 o 
  -2   8  13      648.14      640.21     26.99 o 
  -1   8  13      171.64      180.64     29.38 o 
   0   8  13     1380.20     1269.76     80.75 o 
   1   8  13      125.26      117.90     11.33 o 
   2   8  13        7.98        8.44      7.72 o 
   3   8  13      877.11      868.51     36.32 o 
   4   8  13      189.74      224.74     26.02 o 
   5   8  13      127.98      115.74     25.79 o 
  -6   9  13      690.23      616.47     51.78 o 
  -5   9  13      190.08      229.52     25.73 o 
  -4   9  13      850.55      855.48     59.10 o 
  -3   9  13      616.52      642.45     28.62 o 
  -2   9  13        3.08      -13.46     15.48 o 
  -1   9  13      379.08      279.89    106.54 o 
   0   9  13      325.11      277.23     31.40 o 
   1   9  13       55.69       45.31     17.50 o 
   2   9  13      228.53      195.51     17.69 o 
   3   9  13      264.04      283.51     52.49 o 
   4   9  13       29.92       44.63     11.42 o 
  -5  10  13       32.37       33.73     11.77 o 
  -4  10  13      346.79      390.25     33.74 o 
  -3  10  13       70.77       67.58     16.79 o 
  -2  10  13      184.78      203.66     30.50 o 
  -1  10  13      451.91      433.79     40.82 o 
   0  10  13        2.24       -5.38     14.35 o 
   1  10  13      320.39      294.28     33.64 o 
   2  10  13      688.51      757.22     52.93 o 
   3  10  13      108.37       91.08     16.15 o 
  -2  11  13      453.46      401.04     41.72 o 
  -1  11  13      492.01      584.52     49.79 o 
   0  11  13        8.60       -5.38     14.80 o 
   1  11  13      392.44      442.76     42.62 o 
  -2 -11  14      237.85      234.26     24.98 o 
  -1 -11  14       60.41       63.81     11.63 o 
   0 -11  14      421.03      355.53     29.18 o 
   1 -11  14       94.35       53.50     31.18 o 
   2 -11  14       69.67       51.87     15.51 o 
  -4 -10  14       59.84       61.89     14.27 o 
  -3 -10  14      252.98      306.52     20.66 o 
  -2 -10  14       35.33       40.70     10.50 o 
  -1 -10  14      719.22      759.37     30.91 o 
   0 -10  14      520.84      517.54     24.74 o 
   1 -10  14       12.88       10.32     11.85 o 
   2 -10  14      336.61      340.65     27.44 o 
   3 -10  14      639.24      646.21     40.15 o 
   4 -10  14      119.46      111.47     18.24 o 
  -5  -9  14       47.70       44.64     11.16 o 
  -4  -9  14      609.39      703.22     30.61 o 
  -3  -9  14      166.82      173.73     15.70 o 
  -2  -9  14      343.77      336.88     20.52 o 
  -1  -9  14     1027.12     1020.59     68.10 o 
   0  -9  14      190.28      152.25     13.78 o 
   1  -9  14       13.58       -5.07      9.91 o 
   2  -9  14      586.35      525.18     59.44 o 
   3  -9  14      375.59      384.66     33.20 o 
   4  -9  14        0.63       16.43      9.17 o 
   5  -9  14      432.13      452.36     21.42 o 
  -6  -8  14       99.26      113.12     14.36 o 
  -5  -8  14      325.98      326.29     20.81 o 
  -4  -8  14      630.87      638.27     27.95 o 
  -3  -8  14        0.90       15.89      8.27 o 
  -2  -8  14      550.19      580.23     25.12 o 
  -1  -8  14      644.37      636.99     25.84 o 
   0  -8  14      126.71      134.98     23.04 o 
   1  -8  14      127.95      104.06     29.61 o 
   2  -8  14      486.85      487.75     19.72 o 
   3  -8  14        4.17       12.92      6.79 o 
   4  -8  14      579.35      578.72     22.76 o 
   5  -8  14      403.60      433.51     24.28 o 
   6  -8  14       44.73       44.80      9.21 o 
  -7  -7  14      362.80      372.27     19.71 o 
  -6  -7  14        0.33        2.58      7.97 o 
  -5  -7  14     1361.21     1377.50     42.70 o 
  -4  -7  14      590.07      569.03     25.33 o 
  -3  -7  14       45.44       62.02     12.45 o 
  -2  -7  14     1996.06     1962.58     50.28 o 
  -1  -7  14      132.17      131.27     11.88 o 
   0  -7  14      184.11      186.33     10.01 o 
   1  -7  14     1106.98     1143.71     26.14 o 
   2  -7  14      569.50      577.73     20.94 o 
   3  -7  14      502.59      524.98     26.35 o 
   4  -7  14     1079.43     1056.55     35.38 o 
   5  -7  14       23.32       28.86      8.06 o 
   6  -7  14      318.89      309.08     25.19 o 
   7  -7  14      383.02      408.42     63.03 o 
  -8  -6  14      280.46      298.89     25.69 o 
  -7  -6  14      117.93      123.06     11.84 o 
  -6  -6  14      255.78      276.61     15.97 o 
  -5  -6  14      696.91      688.15     24.20 o 
  -4  -6  14       37.28       45.56      9.20 o 
  -3  -6  14      111.41      119.42     11.50 o 
  -2  -6  14      294.94      300.33     19.98 o 
  -1  -6  14       10.30        6.16      4.81 o 
   0  -6  14      413.13      418.55     14.34 o 
   1  -6  14     2887.29     2950.31     44.61 o 
   2  -6  14        9.56       21.39      7.39 o 
   3  -6  14     1693.87     1699.73     39.98 o 
   4  -6  14      556.72      550.19     20.97 o 
   5  -6  14      542.61      506.23     20.83 o 
   6  -6  14      830.20      856.50     28.59 o 
   7  -6  14      304.29      332.18     28.92 o 
  -8  -5  14      324.82      318.57     21.61 o 
  -7  -5  14      250.86      246.24     18.18 o 
  -6  -5  14      649.91      645.63     23.44 o 
  -5  -5  14       30.90       26.99      6.97 o 
  -4  -5  14      967.14      958.62     24.20 o 
  -3  -5  14      855.97      867.58     22.18 o 
  -2  -5  14      873.31      863.83     26.48 o 
  -1  -5  14      172.47      174.76      9.58 o 
   0  -5  14     1968.11     1961.24     32.57 o 
   1  -5  14     3235.41     3241.29     47.35 o 
   2  -5  14     2004.13     1951.08     42.38 o 
   3  -5  14     4235.70     4130.30     74.77 o 
   4  -5  14      146.13      161.66     11.62 o 
   5  -5  14     1446.83     1384.41     35.93 o 
   6  -5  14      344.69      333.06     21.94 o 
   7  -5  14       22.79       14.72      8.26 o 
   8  -5  14       80.29       88.69     15.95 o 
  -8  -4  14       47.50       81.71     12.49 o 
  -7  -4  14     1039.94     1041.19     45.78 o 
  -6  -4  14      319.31      316.83     14.20 o 
  -5  -4  14      116.88      114.93      9.08 o 
  -4  -4  14      594.33      611.77     18.37 o 
  -3  -4  14      735.57      710.71     19.36 o 
  -2  -4  14     1001.27      991.07     36.99 o 
  -1  -4  14     1892.63     1874.73     29.48 o 
   0  -4  14     5181.45     5204.43     65.02 o 
   1  -4  14       68.29       68.62      5.80 o 
   2  -4  14     3773.12     3564.08     65.00 o 
   3  -4  14       94.95      111.61      9.65 o 
   4  -4  14        0.88       -2.50      5.34 o 
   5  -4  14     1356.56     1319.09     44.94 o 
   6  -4  14       92.61      100.50     17.87 o 
   7  -4  14        9.35        0.60      7.14 o 
   8  -4  14      456.90      484.09     32.32 o 
  -9  -3  14       40.17       30.21     10.94 o 
  -8  -3  14      341.42      354.91     21.90 o 
  -7  -3  14      739.26      718.93     25.51 o 
  -6  -3  14       23.48       19.87      6.00 o 
  -5  -3  14        3.24        4.19      5.16 o 
  -4  -3  14      406.81      436.74     13.71 o 
  -3  -3  14     1258.28     1261.83     24.68 o 
  -2  -3  14      377.05      383.90     11.90 o 
  -1  -3  14     4821.88     4722.83     59.66 o 
   0  -3  14      418.02      453.37     14.11 o 
   1  -3  14      755.27      719.29     15.33 o 
   2  -3  14     1143.36     1175.17     28.91 o 
   3  -3  14      461.63      451.69     20.97 o 
   4  -3  14      812.76      820.32     24.36 o 
   5  -3  14     1700.62     1611.02     45.71 o 
   6  -3  14       46.85       78.24     13.79 o 
   7  -3  14      254.85      253.29     30.62 o 
   8  -3  14      736.69      768.79     40.74 o 
  -9  -2  14        4.64        6.27      6.19 o 
  -8  -2  14      397.41      394.20     22.21 o 
  -7  -2  14      154.53      145.38     11.76 o 
  -6  -2  14       44.26       43.58      7.45 o 
  -5  -2  14     1220.62     1196.75     39.29 o 
  -4  -2  14     2326.49     2311.40     37.65 o 
  -3  -2  14       13.45        4.72      3.97 o 
  -2  -2  14     2406.24     2275.29     31.58 o 
  -1  -2  14      412.47      404.24     10.63 o 
   0  -2  14      816.38      808.53     18.08 o 
   1  -2  14     1678.49     1696.41     29.28 o 
   2  -2  14      709.52      708.11     16.58 o 
   3  -2  14       96.21      107.37      8.79 o 
   4  -2  14      538.54      548.61     18.82 o 
   5  -2  14     1574.19     1486.58     43.22 o 
   6  -2  14       96.50      100.84     12.17 o 
   7  -2  14      503.81      515.24     25.64 o 
   8  -2  14      262.93      281.01     20.28 o 
  -9  -1  14      148.20      128.44     15.19 o 
  -8  -1  14      197.71      209.85     14.80 o 
  -7  -1  14       16.27       11.85      6.30 o 
  -6  -1  14       27.58       30.88      6.99 o 
  -5  -1  14      820.56      778.94     27.86 o 
  -4  -1  14     1414.01     1400.41     24.17 o 
  -3  -1  14      277.09      253.93      9.08 o 
  -2  -1  14     4267.76     4195.06     50.67 o 
  -1  -1  14      139.15      158.49      7.45 o 
   0  -1  14     3644.59     3608.53     47.98 o 
   1  -1  14     2817.13     2825.06     42.39 o 
   2  -1  14      101.09       80.81      9.26 o 
   3  -1  14      268.56      245.14     17.94 o 
   4  -1  14     2032.69     1951.94     49.73 o 
   5  -1  14       39.37       42.83      8.88 o 
   6  -1  14      969.05      952.21     35.25 o 
   7  -1  14      410.04      401.89     22.59 o 
   8  -1  14        0.02        5.12      8.88 o 
  -9   0  14      257.43      235.71     20.71 o 
  -8   0  14      183.27      164.45     13.42 o 
  -7   0  14      284.54      301.97     16.66 o 
  -6   0  14      387.88      385.48     20.76 o 
  -5   0  14      983.85      970.13     31.08 o 
  -4   0  14      887.98      903.20     25.01 o 
  -3   0  14     2326.64     2242.65     40.84 o 
  -2   0  14     1100.19     1074.88     19.61 o 
  -1   0  14      254.81      249.27      8.69 o 
   0   0  14     1792.51     1812.36     28.13 o 
   1   0  14      807.88      766.51     17.01 o 
   2   0  14      156.47      172.30      7.85 o 
   3   0  14     1731.16     1653.34     42.94 o 
   4   0  14     1618.22     1547.50     42.45 o 
   5   0  14      595.38      610.57     25.38 o 
   6   0  14     1058.58     1079.64     44.06 o 
   7   0  14       17.35       22.41      8.67 o 
   8   0  14      220.02      224.19     18.46 o 
  -9   1  14      107.58       93.56     11.86 o 
  -8   1  14       50.43       44.58      8.94 o 
  -7   1  14     1029.64      937.84     37.81 o 
  -6   1  14     2269.48     2139.03     77.89 o 
  -5   1  14      777.55      715.70     24.14 o 
  -4   1  14     3030.13     3025.27     86.53 o 
  -3   1  14     2592.72     2484.11     71.89 o 
  -2   1  14       11.29        5.18      3.51 o 
  -1   1  14     3443.19     3558.13     46.95 o 
   0   1  14     1258.18     1231.55     22.74 o 
   1   1  14      256.64      262.65      8.84 o 
   2   1  14     1970.64     1931.51     31.45 o 
   3   1  14     1028.04     1009.47     25.31 o 
   4   1  14        0.04       10.49      7.44 o 
   5   1  14     1788.97     1745.92     47.49 o 
   6   1  14      168.83      188.07     15.19 o 
   7   1  14       25.22       31.67      9.20 o 
   8   1  14      360.97      370.80     27.87 o 
  -9   2  14      154.05      111.00     12.16 o 
  -8   2  14        1.95       12.52      7.38 o 
  -7   2  14     1627.33     1519.07     41.13 o 
  -6   2  14      662.84      620.43     26.93 o 
  -5   2  14        7.84        5.29      5.94 o 
  -4   2  14     3859.33     3723.37     69.94 o 
  -3   2  14        4.22       -0.76      3.75 o 
  -2   2  14     1549.04     1571.60     29.62 o 
  -1   2  14     2507.63     2559.19     34.80 o 
   0   2  14      166.47      174.21      7.24 o 
   1   2  14      242.54      226.29      7.85 o 
   2   2  14     3635.22     3481.70     55.65 o 
   3   2  14      137.01      136.09      9.52 o 
   4   2  14      771.40      763.92     27.48 o 
   5   2  14     1694.85     1626.07     45.26 o 
   6   2  14       31.23       16.21      8.37 o 
   7   2  14      130.64      123.79     17.76 o 
   8   2  14      399.29      423.31     26.58 o 
  -9   3  14       50.49       39.11     11.72 o 
  -8   3  14      108.81       88.84     11.63 o 
  -7   3  14     1053.26     1015.83     32.83 o 
  -6   3  14       80.90       71.96      9.50 o 
  -5   3  14     2626.33     2488.68     58.34 o 
  -4   3  14      342.06      320.16     15.82 o 
  -3   3  14      804.72      767.09     17.75 o 
  -2   3  14      257.74      278.21     10.35 o 
  -1   3  14     2574.13     2552.27     35.95 o 
   0   3  14      243.41      249.12      8.01 o 
   1   3  14     1704.82     1665.76     41.17 o 
   2   3  14     4078.99     3962.71     65.20 o 
   3   3  14       23.74       13.94      5.96 o 
   4   3  14     1179.71     1136.40     40.95 o 
   5   3  14      415.41      404.85     20.35 o 
   6   3  14      152.17      147.99     14.07 o 
   7   3  14       89.03       99.39     12.61 o 
   8   3  14      200.91      222.19     17.99 o 
  -9   4  14      126.99      137.14     19.49 o 
  -8   4  14      721.07      639.87     57.69 o 
  -7   4  14      285.95      234.87     31.53 o 
  -6   4  14      327.50      337.16     17.98 o 
  -5   4  14     1536.51     1487.85     38.78 o 
  -4   4  14      284.36      300.38     15.92 o 
  -3   4  14      445.33      429.02     32.29 o 
  -2   4  14     1049.97     1066.00     29.88 o 
  -1   4  14     3541.98     3610.87     52.95 o 
   0   4  14      428.16      415.61     11.41 o 
   1   4  14     5028.35     5048.76     75.58 o 
   2   4  14     1360.21     1358.94     33.63 o 
   3   4  14     1574.18     1535.75     34.56 o 
   4   4  14      243.65      233.49     16.12 o 
   5   4  14       40.70       38.13      8.75 o 
   6   4  14      260.96      240.78     16.86 o 
   7   4  14       86.07       73.09     11.20 o 
  -8   5  14      428.85      426.21     25.78 o 
  -7   5  14      135.34      130.41     15.11 o 
  -6   5  14      404.58      428.61     23.57 o 
  -5   5  14       82.28       89.26     11.92 o 
  -4   5  14       51.66       53.65     10.75 o 
  -3   5  14      247.42      243.14     16.17 o 
  -2   5  14     3432.33     3530.88     76.92 o 
  -1   5  14      211.61      238.52     11.30 o 
   0   5  14     5343.08     5381.50     79.78 o 
   1   5  14     1539.32     1570.77     31.52 o 
   2   5  14      505.81      476.12     17.43 o 
   3   5  14     1897.14     1825.13     39.43 o 
   4   5  14        4.04       -4.25      5.70 o 
   5   5  14      174.14      172.19     14.46 o 
   6   5  14      745.56      719.76     29.07 o 
   7   5  14      173.36      201.18     19.82 o 
  -8   6  14       29.73       24.47     11.31 o 
  -7   6  14      314.17      329.14     22.43 o 
  -6   6  14      313.00      295.00     20.29 o 
  -5   6  14      397.68      356.36     21.09 o 
  -4   6  14       96.98       84.32     14.27 o 
  -3   6  14     1505.91     1496.67     43.65 o 
  -2   6  14      377.29      384.12     19.77 o 
  -1   6  14     1756.17     1755.92     46.30 o 
   0   6  14     1792.55     1805.10     38.55 o 
   1   6  14       15.36        9.28      5.87 o 
   2   6  14     1212.74     1197.59     30.03 o 
   3   6  14      691.44      689.20     21.91 o 
   4   6  14        3.95       15.80      6.10 o 
   5   6  14      250.04      254.49     62.13 o 
   6   6  14      746.56      794.01     52.93 o 
  -7   7  14      315.72      289.90     21.35 o 
  -6   7  14      168.66      159.48     20.99 o 
  -5   7  14       44.10       39.41     10.58 o 
  -4   7  14      835.49      896.35     33.74 o 
  -3   7  14      176.07      163.13     14.74 o 
  -2   7  14      245.17      241.82     16.98 o 
  -1   7  14     2450.79     2537.76     76.86 o 
   0   7  14      305.44      314.12     23.59 o 
   1   7  14       70.54       89.81     12.29 o 
   2   7  14     1362.83     1366.77     40.47 o 
   3   7  14      545.02      566.13     23.20 o 
   4   7  14      105.03      107.44     13.32 o 
   5   7  14      592.94      511.40     40.82 o 
   6   7  14      205.92      213.53     28.71 o 
  -6   8  14        3.37       -2.05      8.83 o 
  -5   8  14      260.18      233.46     18.60 o 
  -4   8  14      867.39      893.64     34.47 o 
  -3   8  14        0.75        7.10     10.24 o 
  -2   8  14      945.74      951.41     43.44 o 
  -1   8  14     1789.10     1852.24     63.70 o 
   0   8  14        9.58       13.66     11.21 o 
   1   8  14      144.89      147.14     23.33 o 
   2   8  14      622.30      645.56     30.40 o 
   3   8  14       19.45       10.38      9.42 o 
   4   8  14      187.76      198.07     17.76 o 
   5   8  14      390.49      409.88     25.64 o 
  -5   9  14      392.44      404.13     28.85 o 
  -4   9  14      622.86      675.73     31.06 o 
  -3   9  14      180.12      180.07     34.64 o 
  -2   9  14      543.60      594.67     34.56 o 
  -1   9  14      200.50      203.66     31.18 o 
   0   9  14       99.41       98.69     22.43 o 
   1   9  14      274.81      266.46     31.40 o 
   2   9  14      203.33      202.88     18.27 o 
   3   9  14      221.98      221.25     25.57 o 
   4   9  14      299.35      301.07     22.51 o 
  -4  10  14       96.02       79.58     14.61 o 
  -3  10  14      740.49      716.91     68.19 o 
  -2  10  14      312.86      333.75     38.58 o 
  -1  10  14       22.92       24.67     18.39 o 
   0  10  14      573.71      689.04     52.93 o 
   1  10  14      248.48      260.63     32.75 o 
   2  10  14        6.17       21.53     16.60 o 
   0 -11  15       48.82       49.40     15.30 o 
  -3 -10  15       43.00        4.64      8.34 o 
  -2 -10  15      706.81      711.31     32.29 o 
  -1 -10  15      109.37      125.53     14.15 o 
   0 -10  15       94.10       94.89     17.73 o 
   1 -10  15      514.82      487.41     32.67 o 
   2 -10  15      132.07      115.04     18.07 o 
   3 -10  15       16.80       -1.33     11.72 o 
  -5  -9  15      429.89      433.98     25.15 o 
  -4  -9  15       14.48       35.32     10.71 o 
  -3  -9  15      566.68      572.61     41.60 o 
  -2  -9  15     1240.24     1318.49     45.80 o 
  -1  -9  15       24.08       24.82      9.11 o 
   0  -9  15      239.81      224.12     16.45 o 
   1  -9  15      674.94      700.25     75.59 o 
   2  -9  15       32.25       43.18     13.14 o 
   3  -9  15      209.11      183.16     20.76 o 
   4  -9  15      749.93      778.85     32.41 o 
   5  -9  15       28.31       23.44      9.83 o 
  -6  -8  15      295.21      302.25     23.60 o 
  -5  -8  15      393.11      402.54     23.40 o 
  -4  -8  15       35.64       39.80     10.10 o 
  -3  -8  15     1690.94     1651.73     48.23 o 
  -2  -8  15      723.51      764.93     29.94 o 
  -1  -8  15      396.80      400.60     31.93 o 
   0  -8  15      300.76      295.39     17.49 o 
   1  -8  15      270.18      263.40     22.14 o 
   2  -8  15      293.99      287.38     18.18 o 
   3  -8  15      521.24      479.30     20.47 o 
   4  -8  15      404.38      430.43     19.91 o 
   5  -8  15      123.64      120.17     12.22 o 
  -7  -7  15       57.70       97.86     11.82 o 
  -6  -7  15      548.87      544.88     23.19 o 
  -5  -7  15      225.50      255.80     19.49 o 
  -4  -7  15      304.29      347.70     20.32 o 
  -3  -7  15      461.07      455.44     22.37 o 
  -2  -7  15       39.81       37.93     10.63 o 
  -1  -7  15      130.91      126.80     11.99 o 
   0  -7  15      564.48      584.12     17.90 o 
   1  -7  15       72.65       67.87      8.63 o 
   2  -7  15      816.13      815.66     25.78 o 
   3  -7  15      602.25      600.42     22.47 o 
   4  -7  15       42.75       24.14      7.86 o 
   5  -7  15     1104.50     1135.12     33.82 o 
   6  -7  15      488.17      462.26     21.54 o 
  -7  -6  15      361.96      357.01     22.38 o 
  -6  -6  15      182.28      189.60     13.73 o 
  -5  -6  15      261.78      260.18     15.35 o 
  -4  -6  15      888.25      869.99     27.20 o 
  -3  -6  15       37.72       50.38      7.72 o 
  -2  -6  15      649.86      659.65     23.21 o 
  -1  -6  15      988.33     1003.23     24.07 o 
   0  -6  15       51.59       51.83      9.73 o 
   1  -6  15      408.15      394.06     14.54 o 
   2  -6  15     2157.39     2121.53     60.80 o 
   3  -6  15      519.81      505.93     20.01 o 
   4  -6  15      334.13      327.34     16.58 o 
   5  -6  15     1314.09     1286.15     35.62 o 
   6  -6  15       23.58       31.95     10.04 o 
   7  -6  15       23.27       12.42     10.13 o 
  -8  -5  15      279.80      282.03     20.42 o 
  -7  -5  15      317.99      343.19     26.17 o 
  -6  -5  15       68.83       63.80     11.65 o 
  -5  -5  15      916.61      925.71     28.13 o 
  -4  -5  15      403.36      430.18     16.03 o 
  -3  -5  15        1.83       -3.54      4.81 o 
  -2  -5  15      685.03      667.43     17.14 o 
  -1  -5  15     1565.23     1571.62     31.50 o 
   0  -5  15       94.49       89.10      7.06 o 
   1  -5  15     3031.05     3071.28     46.03 o 
   2  -5  15     1840.15     1747.33     39.77 o 
   3  -5  15       31.53       26.78      7.26 o 
   4  -5  15     1098.92     1109.13     53.42 o 
   5  -5  15      157.53      177.21     14.63 o 
   6  -5  15      188.55      154.97     14.97 o 
   7  -5  15      128.79       95.16     15.77 o 
  -8  -4  15      853.91      869.33     35.53 o 
  -7  -4  15       48.90       51.90     10.52 o 
  -6  -4  15      206.17      211.38     14.96 o 
  -5  -4  15      579.65      594.95     19.19 o 
  -4  -4  15      139.43      147.07     10.07 o 
  -3  -4  15       96.70       95.62      8.10 o 
  -2  -4  15     2209.91     2140.32     36.69 o 
  -1  -4  15     1549.88     1570.29     30.87 o 
   0  -4  15      488.66      469.58     13.62 o 
   1  -4  15     2314.26     2307.86     36.61 o 
   2  -4  15       63.43       68.04      8.24 o 
   3  -4  15     1230.07     1212.71     31.41 o 
   4  -4  15     1139.15     1176.20     31.38 o 
   5  -4  15       71.99       64.69     10.46 o 
   6  -4  15      280.82      263.67     18.40 o 
   7  -4  15      503.45      519.95     39.85 o 
  -8  -3  15      410.76      421.79     23.81 o 
  -7  -3  15       46.11       68.46      9.84 o 
  -6  -3  15      252.31      257.88     14.91 o 
  -5  -3  15     1356.42     1350.54     34.92 o 
  -4  -3  15       83.88       85.55      7.75 o 
  -3  -3  15      578.00      557.77     15.59 o 
  -2  -3  15     1828.44     1780.24     31.30 o 
  -1  -3  15       27.40       23.71      4.75 o 
   0  -3  15      986.25      929.61     18.55 o 
   1  -3  15      962.94      968.40     25.07 o 
   2  -3  15      470.95      492.80     17.94 o 
   3  -3  15      764.30      774.86     23.37 o 
   4  -3  15     1144.87     1189.70     37.10 o 
   5  -3  15        1.39        1.87      7.15 o 
   6  -3  15      319.96      346.22     34.24 o 
   7  -3  15      461.88      467.25     31.36 o 
   8  -3  15       26.37       20.27     11.85 o 
  -9  -2  15      249.99      247.10     19.64 o 
  -8  -2  15      205.52      205.11     17.17 o 
  -7  -2  15      115.86      145.88     12.28 o 
  -6  -2  15      267.77      294.11     15.67 o 
  -5  -2  15      548.16      493.13     28.70 o 
  -4  -2  15       91.06      101.62      8.49 o 
  -3  -2  15      159.14      146.26      8.73 o 
  -2  -2  15      282.71      278.08      9.69 o 
  -1  -2  15     3384.78     3348.22     45.36 o 
   0  -2  15     3546.51     3464.94     50.84 o 
   1  -2  15       31.83       35.19      5.53 o 
   2  -2  15     2462.91     2459.71     48.43 o 
   3  -2  15     1559.48     1548.67     36.39 o 
   4  -2  15        6.82        4.40      6.98 o 
   5  -2  15     1665.93     1606.41     46.30 o 
   6  -2  15      440.21      409.49     23.56 o 
   7  -2  15       54.81       59.51     10.96 o 
   8  -2  15      549.53      564.91     35.24 o 
  -9  -1  15      197.97      201.55     15.51 o 
  -8  -1  15       21.78       15.48      6.75 o 
  -7  -1  15      463.41      443.22     20.16 o 
  -6  -1  15       93.82       94.82      9.70 o 
  -5  -1  15      197.68      181.27     12.17 o 
  -4  -1  15     3176.95     3165.16     49.51 o 
  -3  -1  15      661.09      639.66     14.95 o 
  -2  -1  15      125.68      122.05      7.12 o 
  -1  -1  15     6171.36     6028.85     79.80 o 
   0  -1  15      975.48      999.00     20.83 o 
   1  -1  15      176.94      183.63      8.73 o 
   2  -1  15     3913.72     3943.18     60.65 o 
   3  -1  15      858.91      802.49     22.62 o 
   4  -1  15       37.14       30.24      8.23 o 
   5  -1  15     1460.84     1448.60     43.09 o 
   6  -1  15      144.30      135.93     13.63 o 
   7  -1  15       37.30       46.31     11.23 o 
   8  -1  15      620.28      580.34     35.50 o 
  -9   0  15        1.69       13.91      7.36 o 
  -8   0  15      363.41      380.16     20.06 o 
  -7   0  15      774.73      663.12     29.15 o 
  -6   0  15      202.31      192.38     25.36 o 
  -5   0  15      680.49      658.77     26.75 o 
  -4   0  15     3924.55     3888.69     66.82 o 
  -3   0  15      339.91      318.90     12.99 o 
  -2   0  15     1109.40     1129.61     20.73 o 
  -1   0  15     4719.95     4729.41     60.35 o 
   0   0  15      192.52      195.92      9.98 o 
   1   0  15      944.97      991.76     21.58 o 
   2   0  15     1999.11     1997.88     35.43 o 
   3   0  15       22.78       21.45      7.81 o 
   4   0  15      512.46      460.53     25.42 o 
   5   0  15      751.60      756.08     29.30 o 
   6   0  15      156.74      149.46     14.25 o 
   7   0  15      403.04      413.91     23.25 o 
   8   0  15      427.94      463.33     31.68 o 
  -9   1  15       91.03       65.59     10.46 o 
  -8   1  15      815.48      776.82     69.15 o 
  -7   1  15      481.41      456.45     21.21 o 
  -6   1  15       15.54        8.47      6.18 o 
  -5   1  15     1252.46     1239.69     33.80 o 
  -4   1  15      345.53      369.69     13.94 o 
  -3   1  15     1320.39     1309.96     28.29 o 
  -2   1  15     1198.29     1269.20     23.60 o 
  -1   1  15      413.21      423.72     11.62 o 
   0   1  15       59.37       63.00      5.31 o 
   1   1  15      162.41      160.37      7.85 o 
   2   1  15      404.16      408.78     15.56 o 
   3   1  15     1180.16     1150.88     34.70 o 
   4   1  15     1625.86     1530.01     42.86 o 
   5   1  15      630.03      608.41     25.82 o 
   6   1  15      678.18      706.21     29.36 o 
   7   1  15      762.31      746.80     31.56 o 
   8   1  15       77.19       83.31     15.70 o 
  -9   2  15       12.35       10.22      6.67 o 
  -8   2  15      358.34      328.24     20.03 o 
  -7   2  15      439.97      367.89     19.22 o 
  -6   2  15      237.71      237.00     17.16 o 
  -5   2  15     1264.25     1201.15     33.45 o 
  -4   2  15       18.80       20.21     10.55 o 
  -3   2  15      279.73      300.08     11.21 o 
  -2   2  15     2110.06     2117.33     36.48 o 
  -1   2  15       94.88       96.18      5.81 o 
   0   2  15      515.62      508.65     12.86 o 
   1   2  15      395.57      401.91     12.05 o 
   2   2  15      124.34      128.01     10.49 o 
   3   2  15     1328.67     1281.12     30.48 o 
   4   2  15     1206.71     1212.98     37.15 o 
   5   2  15       69.14       45.54      9.72 o 
   6   2  15      846.93      848.31     40.38 o 
   7   2  15      396.31      365.29     21.98 o 
   8   2  15        4.14        3.81     10.09 o 
  -9   3  15       98.09      101.11     12.34 o 
  -8   3  15      253.60      189.49     22.20 o 
  -7   3  15       42.82       38.20      8.80 o 
  -6   3  15      830.38      824.18     28.36 o 
  -5   3  15      433.22      420.14     19.14 o 
  -4   3  15     1800.93     1672.23     54.03 o 
  -3   3  15     1753.58     1666.65     38.99 o 
  -2   3  15       87.52       93.67      6.99 o 
  -1   3  15     1593.65     1615.86     26.11 o 
   0   3  15     1379.89     1384.18     23.86 o 
   1   3  15      640.66      644.04     18.33 o 
   2   3  15      485.47      471.93     17.37 o 
   3   3  15     1808.15     1726.39     37.73 o 
   4   3  15      167.45      177.99     21.59 o 
   5   3  15      494.17      475.71     22.89 o 
   6   3  15      593.96      608.38     27.15 o 
   7   3  15       35.85       35.59      9.61 o 
  -8   4  15       21.07       14.18      8.31 o 
  -7   4  15      692.20      683.95     44.58 o 
  -6   4  15      359.17      373.48     19.18 o 
  -5   4  15       41.51       31.67      8.35 o 
  -4   4  15     3062.68     3015.54     61.83 o 
  -3   4  15     1695.21     1650.33     39.52 o 
  -2   4  15      140.45      133.07     10.87 o 
  -1   4  15     2447.04     2483.49     61.37 o 
   0   4  15     1434.76     1417.01     48.82 o 
   1   4  15       33.01       29.53      6.55 o 
   2   4  15     2730.43     2691.07     58.27 o 
   3   4  15      400.23      374.02     15.63 o 
   4   4  15      149.85      163.71     13.34 o 
   5   4  15      831.18      768.24     29.70 o 
   6   4  15       85.42       54.44     10.61 o 
   7   4  15       20.54        8.56      8.41 o 
  -8   5  15      253.04      284.86     35.84 o 
  -7   5  15     1126.54     1063.77     82.19 o 
  -6   5  15      113.02      104.06     13.60 o 
  -5   5  15      220.09      212.28     16.76 o 
  -4   5  15     2108.55     2024.40     54.76 o 
  -3   5  15      792.86      701.47     27.98 o 
  -2   5  15      154.63      163.21     14.00 o 
  -1   5  15     2540.84     2458.50     50.09 o 
   0   5  15       44.70       38.43      6.64 o 
   1   5  15      494.02      466.82     17.56 o 
   2   5  15      887.75      946.15     26.09 o 
   3   5  15       53.49       54.85      7.90 o 
   4   5  15      125.13      122.25     10.19 o 
   5   5  15      883.07      834.62     31.23 o 
   6   5  15        0.72        4.53      7.92 o 
   7   5  15      138.68      133.03     22.65 o 
  -7   6  15      541.79      533.90     47.81 o 
  -6   6  15       85.18       89.20     13.10 o 
  -5   6  15      252.60      301.27     24.57 o 
  -4   6  15      529.10      548.96     25.93 o 
  -3   6  15      115.76      122.48     13.15 o 
  -2   6  15      766.84      758.80     28.87 o 
  -1   6  15      248.70      275.67     23.13 o 
   0   6  15      209.07      161.13     28.21 o 
   1   6  15      332.16      344.15     15.43 o 
   2   6  15      557.68      573.61     20.14 o 
   3   6  15      577.89      600.14     20.88 o 
   4   6  15      420.98      414.83     19.88 o 
   5   6  15      322.94      323.64     23.31 o 
   6   6  15       72.83       36.34     15.70 o 
  -7   7  15       66.41       81.61     13.76 o 
  -6   7  15      333.07      326.77     38.44 o 
  -5   7  15      548.40      526.38     26.68 o 
  -4   7  15       16.27       16.95      9.18 o 
  -3   7  15      877.07      874.90     33.08 o 
  -2   7  15     1020.64     1016.22     53.12 o 
  -1   7  15       16.38       41.22     14.23 o 
   0   7  15     1245.29     1222.94     48.05 o 
   1   7  15      711.68      733.40     35.32 o 
   2   7  15        1.66        7.08      6.44 o 
   3   7  15      910.49      857.52     26.02 o 
   4   7  15      481.86      463.79     25.99 o 
   5   7  15       36.97       13.91     13.01 o 
  -6   8  15      376.77      430.81     49.94 o 
  -5   8  15      271.25      290.09     41.38 o 
  -4   8  15       35.30       27.57     10.87 o 
  -3   8  15     1120.47     1145.76     39.64 o 
  -2   8  15      658.89      708.05     80.07 o 
  -1   8  15       19.08        8.77     13.09 o 
   0   8  15     1427.66     1500.11     55.66 o 
   1   8  15      379.84      386.38     26.16 o 
   2   8  15       70.57       78.21     12.58 o 
   3   8  15      591.14      657.37     31.87 o 
   4   8  15      188.55      216.56     18.86 o 
  -5   9  15      131.87      125.75     16.22 o 
  -4   9  15      424.52      427.51     25.36 o 
  -3   9  15      982.48      961.71     46.43 o 
  -2   9  15       64.76       79.00     17.18 o 
  -1   9  15      662.34      740.70     55.18 o 
   0   9  15      920.77      913.33     59.66 o 
   1   9  15        7.09       27.81     16.60 o 
   2   9  15      433.96      447.69     39.92 o 
   3   9  15      140.90      163.10     19.96 o 
  -3  10  15      178.06      195.15     23.42 o 
  -2  10  15       87.50       60.56     22.43 o 
  -1  10  15      494.80      537.41     48.00 o 
   0  10  15       83.18       86.58     23.33 o 
   1  10  15      132.52      179.89     29.16 o 
  -3 -10  16      143.44      133.31     15.23 o 
  -2 -10  16       54.26       67.23     12.00 o 
  -1 -10  16      128.26      159.31     15.55 o 
   0 -10  16      438.59      447.10     32.00 o 
   1 -10  16       20.11       18.15     13.22 o 
   2 -10  16      452.41      442.46     31.70 o 
  -4  -9  16      288.34      296.87     20.69 o 
  -3  -9  16      215.10      209.55     17.67 o 
  -2  -9  16      117.90      131.58     14.42 o 
  -1  -9  16      690.42      763.11     41.25 o 
   0  -9  16      387.39      410.57     29.16 o 
   1  -9  16      218.19      254.00     65.72 o 
   2  -9  16      610.59      573.53     34.41 o 
   3  -9  16      231.81      229.27     22.78 o 
   4  -9  16        9.22       10.83      9.37 o 
  -5  -8  16      193.50      230.48     19.30 o 
  -4  -8  16      795.76      836.20     33.51 o 
  -3  -8  16      326.95      327.06     20.32 o 
  -2  -8  16      467.42      447.98     23.01 o 
  -1  -8  16     1633.24     1678.55     88.37 o 
   0  -8  16       38.32       21.96     14.06 o 
   1  -8  16      591.71      553.41     32.19 o 
   2  -8  16      293.50      272.27     18.17 o 
   3  -8  16       98.94      103.74     10.95 o 
   4  -8  16       96.52      103.50     11.47 o 
   5  -8  16      214.62      218.03     16.38 o 
  -6  -7  16        3.69        9.79      7.48 o 
  -5  -7  16      635.30      655.29     25.23 o 
  -4  -7  16      569.98      548.76     22.22 o 
  -3  -7  16       16.58       17.75      7.22 o 
  -2  -7  16     1041.27     1133.50     31.58 o 
  -1  -7  16       68.98       63.26      8.36 o 
   0  -7  16      167.17      176.73     10.17 o 
   1  -7  16      482.17      467.70     19.24 o 
   2  -7  16       17.55       12.80      6.72 o 
   3  -7  16       98.18       96.16     13.64 o 
   4  -7  16      384.52      407.27     19.31 o 
   5  -7  16       32.21       42.39      9.45 o 
   6  -7  16       55.27       37.95     12.64 o 
  -7  -6  16        0.34        4.89      7.50 o 
  -6  -6  16       88.76       98.25     11.79 o 
  -5  -6  16      597.72      625.41     23.90 o 
  -4  -6  16        1.91        6.65      6.55 o 
  -3  -6  16      457.54      508.30     19.94 o 
  -2  -6  16      226.32      241.36     10.65 o 
  -1  -6  16      482.63      490.66     16.48 o 
   0  -6  16      963.44      974.04     22.79 o 
   1  -6  16      572.68      598.76     21.42 o 
   2  -6  16        5.43       10.85      7.38 o 
   3  -6  16      616.85      625.97     22.92 o 
   4  -6  16      959.79      946.39     29.39 o 
   5  -6  16      154.49      146.46     12.76 o 
   6  -6  16      526.30      552.93     27.65 o 
  -7  -5  16       14.37       12.71     11.60 o 
  -6  -5  16      377.04      347.40     21.11 o 
  -5  -5  16      286.19      305.43     16.43 o 
  -4  -5  16     1226.94     1222.95     29.14 o 
  -3  -5  16      865.21      826.53     22.53 o 
  -2  -5  16      113.44      120.20      8.05 o 
  -1  -5  16     1057.19     1074.34     25.16 o 
   0  -5  16     1830.78     1805.33     31.73 o 
   1  -5  16      923.76      934.79     23.00 o 
   2  -5  16      621.18      621.26     22.61 o 
   3  -5  16     1374.16     1435.07     36.20 o 
   4  -5  16      427.51      460.34     19.49 o 
   5  -5  16      257.47      268.84     22.02 o 
   6  -5  16      236.98      251.28     18.69 o 
   7  -5  16      124.59      129.45     18.36 o 
  -8  -4  16        5.18        3.87      8.74 o 
  -7  -4  16      210.61      242.35     18.33 o 
  -6  -4  16      461.12      479.00     20.98 o 
  -5  -4  16       26.05       32.97      7.83 o 
  -4  -4  16     1964.81     2052.55     40.10 o 
  -3  -4  16     1810.59     1729.25     34.79 o 
  -2  -4  16      117.50      106.48      7.54 o 
  -1  -4  16     2602.28     2571.17     44.58 o 
   0  -4  16     2040.27     1982.29     33.57 o 
   1  -4  16       19.17       20.69      4.90 o 
   2  -4  16     1719.34     1729.65     47.01 o 
   3  -4  16      624.16      612.77     21.52 o 
   4  -4  16       35.30       20.49      7.02 o 
   5  -4  16      307.71      298.28     19.31 o 
   6  -4  16       32.59       34.21      9.16 o 
   7  -4  16        0.78        1.57      9.52 o 
  -8  -3  16        3.38       11.45      8.00 o 
  -7  -3  16      777.93      789.06     32.24 o 
  -6  -3  16      979.20      971.81     30.49 o 
  -5  -3  16      301.60      321.44     21.89 o 
  -4  -3  16     2745.13     2743.31     53.10 o 
  -3  -3  16      361.79      364.59     17.26 o 
  -2  -3  16      955.80      905.54     20.27 o 
  -1  -3  16     1795.54     1710.47     32.97 o 
   0  -3  16       44.03       46.12      5.63 o 
   1  -3  16       58.07       55.84      6.71 o 
   2  -3  16     1522.59     1506.79     35.52 o 
   3  -3  16      146.29      151.01     10.87 o 
   4  -3  16     1241.05     1216.79     38.59 o 
   5  -3  16      449.12      415.02     22.40 o 
   6  -3  16       15.63        4.36      7.65 o 
   7  -3  16      273.74      263.33     19.58 o 
  -8  -2  16      264.93      291.32     20.34 o 
  -7  -2  16      380.56      367.32     21.43 o 
  -6  -2  16        0.12       12.22      6.67 o 
  -5  -2  16     1187.21     1180.97     32.57 o 
  -4  -2  16      291.88      291.60     14.82 o 
  -3  -2  16       39.88       35.96      5.24 o 
  -2  -2  16      811.08      812.97     17.63 o 
  -1  -2  16     1500.95     1452.32     30.26 o 
   0  -2  16      122.01      142.01      9.00 o 
   1  -2  16     3454.86     3465.92     73.40 o 
   2  -2  16      772.61      753.62     22.71 o 
   3  -2  16     1153.86     1104.75     28.84 o 
   4  -2  16     1378.48     1332.43     40.49 o 
   5  -2  16      689.55      674.21     28.51 o 
   6  -2  16       47.55       37.12     17.53 o 
   7  -2  16      347.67      354.36     22.55 o 
  -9  -1  16       79.03       70.72     11.59 o 
  -8  -1  16      396.48      389.57     20.48 o 
  -7  -1  16       35.02       25.04     12.36 o 
  -6  -1  16      468.89      467.85     23.31 o 
  -5  -1  16      293.43      277.36     15.07 o 
  -4  -1  16        4.17       14.70      5.98 o 
  -3  -1  16        9.95        5.25      4.81 o 
  -2  -1  16     1337.90     1341.15     25.86 o 
  -1  -1  16       14.45       37.01      6.39 o 
   0  -1  16     2896.82     2912.61     48.70 o 
   1  -1  16     4239.08     4270.83     65.61 o 
   2  -1  16       42.14       46.02      7.13 o 
   3  -1  16     1455.52     1411.85     40.71 o 
   4  -1  16     1031.11     1070.41     54.01 o 
   5  -1  16        0.25        0.38     10.56 o 
   6  -1  16      283.97      260.42     18.37 o 
   7  -1  16      332.17      367.07     22.63 o 
   8  -1  16       40.59       34.99     21.76 o 
  -9   0  16      253.51      249.45     17.13 o 
  -8   0  16       85.12       78.66     12.86 o 
  -7   0  16      190.89      190.89     19.94 o 
  -6   0  16      140.19      134.83     13.57 o 
  -5   0  16      118.38      112.63     12.55 o 
  -4   0  16      691.43      748.61     29.37 o 
  -3   0  16     1613.28     1630.41     33.77 o 
  -2   0  16     2364.35     2288.13     35.01 o 
  -1   0  16      726.98      785.69     18.30 o 
   0   0  16     2238.32     2246.31     36.64 o 
   1   0  16     1190.70     1203.25     25.58 o 
   2   0  16      776.20      769.61     22.46 o 
   3   0  16      693.88      721.40     77.94 o 
   4   0  16      711.82      698.88     27.58 o 
   5   0  16        4.12        8.55      7.41 o 
   6   0  16      603.59      620.96     28.03 o 
   7   0  16      158.21      170.01     19.99 o 
  -9   1  16      145.87      143.21     13.97 o 
  -8   1  16       25.25       20.80      8.06 o 
  -7   1  16      484.30      532.82     29.27 o 
  -6   1  16      421.40      405.59     19.30 o 
  -5   1  16      750.84      690.34     24.49 o 
  -4   1  16      342.68      332.35     30.36 o 
  -3   1  16     7282.27     6985.84    132.51 o 
  -2   1  16     1669.33     1600.98     32.90 o 
  -1   1  16     2719.72     2642.14     41.21 o 
   0   1  16      571.62      569.67     15.14 o 
   1   1  16       61.54       57.43      5.85 o 
   2   1  16     1382.47     1349.30     31.80 o 
   3   1  16      378.46      346.75     26.44 o 
   4   1  16      282.33      257.98     16.78 o 
   5   1  16      516.20      502.30     47.13 o 
   6   1  16      345.43      373.17     21.86 o 
   7   1  16        2.87        2.85      8.27 o 
  -8   2  16       13.13       22.86      8.50 o 
  -7   2  16      604.82      586.94     34.25 o 
  -6   2  16      562.50      570.27     23.18 o 
  -5   2  16        1.99        1.10      6.58 o 
  -4   2  16     1392.55     1350.34     35.46 o 
  -3   2  16       12.22        7.18      4.52 o 
  -2   2  16      384.66      390.26     13.15 o 
  -1   2  16     1116.27     1131.14     19.75 o 
   0   2  16      296.97      294.87      9.83 o 
   1   2  16      553.60      547.32     17.13 o 
   2   2  16      965.17      922.24     25.24 o 
   3   2  16        9.56        6.28      6.72 o 
   4   2  16       80.32       80.50     10.82 o 
   5   2  16     1860.12     1883.00     51.76 o 
   6   2  16      142.98      148.46     14.80 o 
   7   2  16      147.57      174.69     16.42 o 
  -8   3  16      102.90      122.41     15.67 o 
  -7   3  16      376.59      325.65     19.04 o 
  -6   3  16       64.13       49.55      9.08 o 
  -5   3  16      880.31      848.70     28.14 o 
  -4   3  16     2650.62     2556.73     54.87 o 
  -3   3  16      162.91      179.03     16.12 o 
  -2   3  16     3307.26     3316.65     50.89 o 
  -1   3  16      513.84      528.86     15.41 o 
   0   3  16     1346.88     1351.10     42.09 o 
   1   3  16     1573.18     1502.66     34.46 o 
   2   3  16     2000.23     1982.60     41.91 o 
   3   3  16        9.04        4.63      6.16 o 
   4   3  16      826.95      829.02     30.45 o 
   5   3  16     1126.98     1137.70     37.92 o 
   6   3  16       74.10       76.73     11.73 o 
   7   3  16      131.59      160.63     17.76 o 
  -8   4  16      354.52      327.35     26.40 o 
  -7   4  16      172.32      163.71     14.26 o 
  -6   4  16      370.86      331.95     36.91 o 
  -5   4  16     1270.45     1251.73     36.01 o 
  -4   4  16      282.69      223.32     14.69 o 
  -3   4  16      742.66      799.56     25.86 o 
  -2   4  16      807.93      823.00     27.65 o 
  -1   4  16      239.36      243.98     10.68 o 
   0   4  16     1165.44     1203.78     27.04 o 
   1   4  16     2259.37     2274.65     46.37 o 
   2   4  16      257.67      280.26     14.00 o 
   3   4  16      223.10      201.83     12.22 o 
   4   4  16      354.09      340.89     19.17 o 
   5   4  16       93.52       89.89     12.05 o 
   6   4  16      350.02      371.16     21.90 o 
   7   4  16      118.98      107.21     13.99 o 
  -8   5  16      410.54      395.02     28.59 o 
  -7   5  16        5.95       18.08     10.35 o 
  -6   5  16      430.90      464.44     25.47 o 
  -5   5  16      821.71      738.50     31.24 o 
  -4   5  16       11.97       15.59     11.02 o 
  -3   5  16     1704.61     1694.79     48.06 o 
  -2   5  16      842.21      794.04     29.52 o 
  -1   5  16       59.85       51.45     14.66 o 
   0   5  16      865.82      921.09     27.69 o 
   1   5  16      632.98      662.30     21.57 o 
   2   5  16       42.93       32.77      7.34 o 
   3   5  16      621.22      610.19     24.99 o 
   4   5  16      187.85      158.24     15.83 o 
   5   5  16       29.43       31.91      9.33 o 
   6   5  16      529.86      572.63     26.99 o 
  -7   6  16       99.58       82.06     13.98 o 
  -6   6  16     1262.20     1203.89     43.16 o 
  -5   6  16      439.83      401.69     23.64 o 
  -4   6  16      680.66      691.76     29.86 o 
  -3   6  16      460.52      440.20     23.12 o 
  -2   6  16        5.52        0.75      8.51 o 
  -1   6  16      127.21      130.54     17.92 o 
   0   6  16      293.26      278.26     22.73 o 
   1   6  16       43.74       25.33      6.97 o 
   2   6  16      724.61      678.88     22.43 o 
   3   6  16      604.93      589.73     21.30 o 
   4   6  16        0.17       11.50      6.67 o 
   5   6  16      371.22      376.62     30.95 o 
  -6   7  16      148.41      138.40     19.51 o 
  -5   7  16       38.24       48.89     11.86 o 
  -4   7  16      302.26      357.87     21.93 o 
  -3   7  16       19.76       25.68      9.97 o 
  -2   7  16       18.23       13.17     13.41 o 
  -1   7  16     1443.18     1455.09     55.61 o 
   0   7  16      517.54      503.93     30.83 o 
   1   7  16      241.34      226.92     20.95 o 
   2   7  16     1245.41     1193.13     36.48 o 
   3   7  16      425.24      437.31     24.07 o 
   4   7  16       35.92       41.47     12.78 o 
   5   7  16      499.89      474.16     40.37 o 
  -6   8  16       11.10       18.55     11.08 o 
  -5   8  16      306.75      321.30     27.55 o 
  -4   8  16      745.71      738.80     32.75 o 
  -3   8  16        2.50       -1.14     13.22 o 
  -2   8  16      465.70      505.16     32.98 o 
  -1   8  16     1531.45     1677.08     86.35 o 
   0   8  16        5.14       -8.72     11.85 o 
   1   8  16      705.55      661.49     42.39 o 
   2   8  16      640.10      663.92     47.55 o 
   3   8  16       32.45       30.22     10.45 o 
   4   8  16      107.90       95.21     13.95 o 
  -4   9  16      582.79      588.26     54.73 o 
  -3   9  16       21.67       13.67     14.84 o 
  -2   9  16      684.80      800.03     42.47 o 
  -1   9  16      666.22      707.81     39.13 o 
   0   9  16      254.65      299.21     35.44 o 
   1   9  16      351.77      362.01     37.68 o 
   2   9  16       29.85       29.61     17.05 o 
  -2  10  16      376.96      458.01     45.76 o 
  -1  10  16        0.45        5.38     17.94 o 
   0  10  16      307.53      314.46     37.68 o 
  -1 -10  17      306.57      321.78     21.37 o 
   0 -10  17       48.60       43.61     15.93 o 
   1 -10  17      684.11      765.26     70.20 o 
  -4  -9  17        8.47        9.86      8.63 o 
  -3  -9  17       67.31       67.20     12.26 o 
  -2  -9  17      905.47      966.03     36.53 o 
  -1  -9  17       84.38       95.97     13.12 o 
   0  -9  17      587.67      667.84     37.74 o 
   1  -9  17      915.51      932.94     45.18 o 
   2  -9  17        0.29       -1.90     11.26 o 
   3  -9  17      298.81      300.38     26.24 o 
  -5  -8  17      185.03      216.15     15.74 o 
  -4  -8  17       14.45       29.15      8.67 o 
  -3  -8  17      656.28      675.89     25.50 o 
  -2  -8  17      638.59      694.80     25.21 o 
  -1  -8  17      134.62      171.46     12.88 o 
   0  -8  17      798.26      775.00     39.33 o 
   1  -8  17      376.60      386.43     27.27 o 
   2  -8  17      146.99      140.33     14.13 o 
   3  -8  17      187.28      175.05     19.30 o 
   4  -8  17       85.52       96.73     11.49 o 
  -6  -7  17      265.06      278.30     17.63 o 
  -5  -7  17      137.93      171.55     13.72 o 
  -4  -7  17      225.73      235.06     15.18 o 
  -3  -7  17      588.15      662.61     24.18 o 
  -2  -7  17       68.78       72.33      9.29 o 
  -1  -7  17      501.56      545.79     20.57 o 
   0  -7  17      211.35      224.53     11.59 o 
   1  -7  17        6.91        5.50      6.36 o 
   2  -7  17      130.81      126.37     11.51 o 
   3  -7  17      169.51      163.17     14.14 o 
   4  -7  17        1.30        2.28      7.07 o 
   5  -7  17      535.08      564.32     23.74 o 
  -6  -6  17      446.65      492.80     28.82 o 
  -5  -6  17       18.88       27.37      8.30 o 
  -4  -6  17      713.07      709.73     25.00 o 
  -3  -6  17      554.35      579.85     21.90 o 
  -2  -6  17      435.34      422.22     16.04 o 
  -1  -6  17     1318.33     1338.71     29.99 o 
   0  -6  17       74.76       82.64      7.25 o 
   1  -6  17      112.59      121.63     10.72 o 
   2  -6  17      818.97      814.64     26.45 o 
   3  -6  17      114.82      116.05     11.10 o 
   4  -6  17      392.55      402.39     19.19 o 
   5  -6  17     1076.93     1094.43     39.35 o 
   6  -6  17       78.58       83.27     19.51 o 
  -7  -5  17      150.90      152.43     15.48 o 
  -6  -5  17       69.11       47.19     10.28 o 
  -5  -5  17      615.47      634.31     23.63 o 
  -4  -5  17      667.94      706.31     21.77 o 
  -3  -5  17        6.46       14.76      6.03 o 
  -2  -5  17      937.94      994.41     29.68 o 
  -1  -5  17      329.00      358.33     16.34 o 
   0  -5  17        1.45       -1.11      6.69 o 
   1  -5  17      926.13      876.02     26.45 o 
   2  -5  17      988.39      970.22     28.58 o 
   3  -5  17        3.77        4.41      6.41 o 
   4  -5  17      839.39      849.30     27.63 o 
   5  -5  17      694.75      705.49     30.44 o 
   6  -5  17       24.93       14.91      9.14 o 
  -7  -4  17      169.48      164.48     18.43 o 
  -6  -4  17      113.43      123.66     12.17 o 
  -5  -4  17     1701.02     1776.83     49.87 o 
  -4  -4  17      240.79      231.93     12.53 o 
  -3  -4  17      779.49      804.09     22.10 o 
  -2  -4  17     2434.84     2426.58     56.42 o 
  -1  -4  17       20.18       16.26      5.11 o 
   0  -4  17      193.88      192.74     10.62 o 
   1  -4  17      797.09      809.20     25.12 o 
   2  -4  17      188.88      182.38     12.15 o 
   3  -4  17       80.26       74.97     14.37 o 
   4  -4  17      669.24      596.73     31.80 o 
   5  -4  17      220.11      224.44     21.54 o 
   6  -4  17      113.05      114.39     13.76 o 
   7  -4  17      311.25      343.79     27.77 o 
  -8  -3  17      300.07      304.52     32.65 o 
  -7  -3  17        3.45        1.17      6.88 o 
  -6  -3  17      922.93      980.72     35.70 o 
  -5  -3  17     1178.08     1151.72     33.04 o 
  -4  -3  17      212.19      214.57     13.58 o 
  -3  -3  17     1090.95     1058.68     26.78 o 
  -2  -3  17      869.07      825.80     19.61 o 
  -1  -3  17       31.35       25.93      5.04 o 
   0  -3  17      255.75      264.02     11.89 o 
   1  -3  17      990.24      975.23     23.60 o 
   2  -3  17      172.11      170.58     11.44 o 
   3  -3  17      564.47      609.49     21.29 o 
   4  -3  17      646.33      650.31     27.54 o 
   5  -3  17      153.37      157.49     15.00 o 
   6  -3  17      161.73      135.40     14.67 o 
   7  -3  17       45.59       56.97     13.86 o 
  -8  -2  17      227.17      245.38     19.73 o 
  -7  -2  17      683.33      643.17     35.78 o 
  -6  -2  17      949.22      913.77     34.10 o 
  -5  -2  17        7.15       17.25      6.87 o 
  -4  -2  17      213.93      179.41     12.35 o 
  -3  -2  17       57.35       56.97      6.71 o 
  -2  -2  17      163.92      157.71      8.53 o 
  -1  -2  17      984.02      976.24     23.39 o 
   0  -2  17     1477.95     1493.84     30.74 o 
   1  -2  17      389.53      394.59     14.20 o 
   2  -2  17     1835.41     1837.44     40.73 o 
   3  -2  17      757.14      754.81     28.73 o 
   4  -2  17       54.88       55.93     10.35 o 
   5  -2  17     1120.00     1125.11     38.86 o 
   6  -2  17      141.91      158.67     15.30 o 
   7  -2  17       19.75       19.86     13.68 o 
  -8  -1  17       83.71       72.04     10.55 o 
  -7  -1  17      671.22      686.35     53.38 o 
  -6  -1  17      132.15      123.17     13.86 o 
  -5  -1  17        1.45        8.24      7.46 o 
  -4  -1  17      619.99      622.05     22.17 o 
  -3  -1  17      734.49      690.35     22.92 o 
  -2  -1  17        8.22        0.50      4.55 o 
  -1  -1  17     3461.98     3389.34     81.71 o 
   0  -1  17     2006.74     2021.59     37.56 o 
   1  -1  17      295.85      309.70     12.46 o 
   2  -1  17     3020.90     2931.98     56.31 o 
   3  -1  17       49.31       61.88     10.17 o 
   4  -1  17       29.29       17.22      8.16 o 
   5  -1  17      975.81      980.20     35.57 o 
   6  -1  17       72.13       86.00     12.39 o 
   7  -1  17       18.06       28.11     11.82 o 
  -8   0  17      461.13      435.71     22.23 o 
  -7   0  17      572.02      512.35     22.94 o 
  -6   0  17       19.87        8.59      7.31 o 
  -5   0  17      202.34      215.54     16.57 o 
  -4   0  17     1767.11     1703.64     46.59 o 
  -3   0  17      533.91      513.77     24.51 o 
  -2   0  17      667.50      629.55     19.36 o 
  -1   0  17     3130.49     3056.83     46.79 o 
   0   0  17      176.78      211.38     10.40 o 
   1   0  17     2378.30     2355.73     41.65 o 
   2   0  17     2115.60     2093.88     64.53 o 
   3   0  17        2.95       -0.23      6.14 o 
   4   0  17      146.97      149.70     13.62 o 
   5   0  17      407.72      363.44     20.92 o 
   6   0  17       16.92       17.89     11.83 o 
   7   0  17      146.82      126.65     17.50 o 
  -8   1  17      565.25      535.54     34.04 o 
  -7   1  17      271.45      276.00     17.24 o 
  -6   1  17        1.97       -2.77      5.47 o 
  -5   1  17      647.16      628.82     23.92 o 
  -4   1  17      343.69      332.05     19.35 o 
  -3   1  17      126.40      143.22      9.84 o 
  -2   1  17     2436.87     2420.78     65.01 o 
  -1   1  17      991.47     1071.37     22.51 o 
   0   1  17      842.70      858.11     19.71 o 
   1   1  17     1187.87     1232.50     42.56 o 
   2   1  17      104.35      102.28      9.50 o 
   3   1  17      134.02      137.75     12.73 o 
   4   1  17      363.60      420.11     21.68 o 
   5   1  17      302.07      262.94     18.17 o 
   6   1  17      219.47      216.10     17.46 o 
   7   1  17      513.96      481.70     26.27 o 
  -8   2  17      253.56      213.40     18.69 o 
  -7   2  17        8.52        0.55      7.00 o 
  -6   2  17      101.02      106.16     11.38 o 
  -5   2  17     1074.05     1036.02     31.78 o 
  -4   2  17       46.25       36.65      7.92 o 
  -3   2  17     1751.56     1689.62     57.04 o 
  -2   2  17     2341.09     2369.93     44.19 o 
  -1   2  17       89.36      101.45      7.67 o 
   0   2  17     1638.62     1651.49     27.54 o 
   1   2  17     1013.63      998.95     26.99 o 
   2   2  17      123.15      126.04     10.07 o 
   3   2  17      902.70      875.96     30.79 o 
   4   2  17      427.26      472.64     23.01 o 
   5   2  17       35.41       22.54      9.55 o 
   6   2  17      306.29      338.16     21.20 o 
   7   2  17      267.05      296.87     24.86 o 
  -8   3  17      105.24       85.34     16.45 o 
  -7   3  17      163.32      172.94     14.74 o 
  -6   3  17      307.14      280.50     17.08 o 
  -5   3  17      753.30      674.95     29.59 o 
  -4   3  17      365.46      342.86     22.38 o 
  -3   3  17      741.10      755.96     25.02 o 
  -2   3  17      171.99      181.65     10.60 o 
  -1   3  17     1201.39     1259.66     30.46 o 
   0   3  17     2152.11     2207.70     57.53 o 
   1   3  17      452.68      451.74     17.54 o 
   2   3  17      263.59      284.44     18.32 o 
   3   3  17      835.27      860.51     30.71 o 
   4   3  17      318.74      379.76     20.78 o 
   5   3  17      516.53      508.13     25.04 o 
   6   3  17      613.09      570.18     27.54 o 
  -8   4  17        2.90       -4.03      7.91 o 
  -7   4  17      107.80      113.69     12.79 o 
  -6   4  17      257.32      228.92     16.05 o 
  -5   4  17       15.44       17.64      7.83 o 
  -4   4  17     1819.91     1848.19     58.40 o 
  -3   4  17      364.77      374.38     17.90 o 
  -2   4  17       10.60        5.13      6.18 o 
  -1   4  17     1879.20     1990.68     96.04 o 
   0   4  17     1234.31     1264.57     39.55 o 
   1   4  17      115.20      103.90      9.69 o 
   2   4  17      979.26      999.38     27.76 o 
   3   4  17      571.20      557.76     20.24 o 
   4   4  17       25.47       30.53      9.00 o 
   5   4  17      864.77      895.81     43.89 o 
   6   4  17      268.40      250.37     18.96 o 
  -7   5  17      790.67      778.09     49.96 o 
  -6   5  17      128.83      118.38     14.96 o 
  -5   5  17      296.35      292.02     17.56 o 
  -4   5  17     1553.50     1579.23     41.81 o 
  -3   5  17       59.66       67.54     12.22 o 
  -2   5  17      111.21      121.16     22.64 o 
  -1   5  17      686.96      682.67     71.33 o 
   0   5  17      118.26      126.39     13.79 o 
   1   5  17       60.04       64.58      8.55 o 
   2   5  17      823.56      808.25     32.05 o 
   3   5  17      114.19      110.58     11.59 o 
   4   5  17       95.97      100.62     16.31 o 
   5   5  17      418.59      413.40     22.81 o 
   6   5  17        1.08        3.80      9.14 o 
  -7   6  17      632.89      620.31     51.05 o 
  -6   6  17        0.22       10.68      9.82 o 
  -5   6  17      834.99      871.94     35.63 o 
  -4   6  17      209.22      248.94     19.25 o 
  -3   6  17      453.68      470.92     24.42 o 
  -2   6  17      505.65      490.32     31.68 o 
  -1   6  17      255.69      221.66     23.10 o 
   0   6  17      172.79      189.70     20.55 o 
   1   6  17      269.17      268.57     18.30 o 
   2   6  17      680.04      659.45     22.81 o 
   3   6  17      375.99      366.36     17.11 o 
   4   6  17      841.76      859.57     55.21 o 
   5   6  17      208.00      231.71     21.19 o 
  -6   7  17      492.93      500.49     28.24 o 
  -5   7  17      478.67      503.97     38.96 o 
  -4   7  17       36.38       31.18     12.53 o 
  -3   7  17      451.62      492.79     33.01 o 
  -2   7  17      374.15      331.37     27.33 o 
  -1   7  17       35.17       17.54     13.34 o 
   0   7  17      747.36      777.33     39.27 o 
   1   7  17      578.49      580.93     32.74 o 
   2   7  17        8.00       16.65      9.08 o 
   3   7  17      763.53      827.98     26.64 o 
   4   7  17      386.92      425.71     37.23 o 
  -5   8  17      200.09      199.04     19.06 o 
  -4   8  17       59.86       69.87     13.57 o 
  -3   8  17      451.67      460.90     48.45 o 
  -2   8  17      270.27      284.12     26.87 o 
  -1   8  17      143.87      115.99     28.04 o 
   0   8  17     1046.02     1111.30     48.50 o 
   1   8  17      263.14      286.64     24.08 o 
   2   8  17      148.35      125.16     24.22 o 
   3   8  17      554.15      592.91     30.92 o 
  -3   9  17      491.57      498.32     35.17 o 
  -2   9  17       50.67       45.74     19.29 o 
  -1   9  17      616.52      724.52     40.59 o 
   0   9  17      531.15      616.37     50.69 o 
   1   9  17        3.09        0.00     16.15 o 
  -3  -9  18      140.95      118.94     12.54 o 
  -2  -9  18       49.45       75.28     10.50 o 
  -1  -9  18      677.93      728.39     32.07 o 
   0  -9  18      372.86      334.90     27.83 o 
   1  -9  18      233.85      226.47     23.47 o 
   2  -9  18      726.93      741.52     40.60 o 
  -4  -8  18      251.47      243.94     16.34 o 
  -3  -8  18      303.89      302.78     17.46 o 
  -2  -8  18      217.18      261.39     22.60 o 
  -1  -8  18      812.97      838.96     27.56 o 
   0  -8  18      162.98      145.58     19.09 o 
   1  -8  18      279.17      271.67     35.21 o 
   2  -8  18      503.83      509.83     25.45 o 
   3  -8  18       35.71       23.14     13.26 o 
   4  -8  18      156.77      173.12     24.60 o 
  -5  -7  18      295.51      318.40     18.21 o 
  -4  -7  18      241.15      256.74     16.10 o 
  -3  -7  18        7.16        9.67      7.51 o 
  -2  -7  18      946.19      983.05     29.96 o 
  -1  -7  18       58.03       49.13      8.16 o 
   0  -7  18      117.60      127.14     13.17 o 
   1  -7  18      562.53      531.59     21.68 o 
   2  -7  18        4.04       -2.86      6.46 o 
   3  -7  18       99.19       86.58     10.61 o 
   4  -7  18      485.36      482.69     21.89 o 
   5  -7  18      112.59      108.50     17.96 o 
  -6  -6  18      114.82      129.70     14.58 o 
  -5  -6  18      432.68      426.48     20.25 o 
  -4  -6  18       13.77       15.94      7.26 o 
  -3  -6  18      231.54      258.00     23.00 o 
  -2  -6  18      373.72      409.73     18.32 o 
  -1  -6  18       26.81       22.32      5.71 o 
   0  -6  18      376.79      384.35     15.23 o 
   1  -6  18      394.68      374.41     17.83 o 
   2  -6  18       39.39       28.15      7.82 o 
   3  -6  18      308.38      322.67     22.99 o 
   4  -6  18     1085.11     1033.73     32.09 o 
   5  -6  18        1.68        8.64      9.20 o 
  -7  -5  18       18.24       24.95      9.10 o 
  -6  -5  18      286.76      317.26     20.80 o 
  -5  -5  18      198.48      211.69     16.93 o 
  -4  -5  18      225.41      238.54     13.21 o 
  -3  -5  18      913.81      909.42     24.82 o 
  -2  -5  18       57.12       54.05      6.78 o 
  -1  -5  18     1128.95     1160.78     27.41 o 
   0  -5  18      902.56      873.97     20.85 o 
   1  -5  18      202.42      200.68     13.18 o 
   2  -5  18      382.42      360.79     23.63 o 
   3  -5  18      480.15      508.80     20.82 o 
   4  -5  18      601.06      592.59     27.59 o 
   5  -5  18      130.86      150.98     15.56 o 
   6  -5  18      344.56      311.91     26.13 o 
  -7  -4  18      120.20      107.50     13.77 o 
  -6  -4  18      308.56      314.02     21.57 o 
  -5  -4  18        0.44       -0.78      7.07 o 
  -4  -4  18     1330.24     1399.13     32.32 o 
  -3  -4  18     1087.68     1097.45     27.01 o 
  -2  -4  18      127.02      146.76      9.00 o 
  -1  -4  18     1068.43     1057.58     23.22 o 
   0  -4  18      277.27      276.93     11.29 o 
   1  -4  18       22.33       26.47      7.07 o 
   2  -4  18      304.48      330.28     16.25 o 
   3  -4  18      677.94      713.15     24.27 o 
   4  -4  18       63.69       80.02     11.77 o 
   5  -4  18      561.21      549.12     27.21 o 
   6  -4  18       61.92       64.86     13.99 o 
  -7  -3  18      592.73      635.55     36.32 o 
  -6  -3  18      437.33      433.98     20.74 o 
  -5  -3  18      297.88      313.52     17.13 o 
  -4  -3  18     1440.46     1428.53     37.21 o 
  -3  -3  18       20.89       26.84      6.06 o 
  -2  -3  18      425.09      414.30     13.86 o 
  -1  -3  18      290.50      303.20     12.87 o 
   0  -3  18      110.07       97.00     10.10 o 
   1  -3  18       77.48       74.21      8.57 o 
   2  -3  18      849.28      870.89     26.24 o 
   3  -3  18        1.36        6.04      7.37 o 
   4  -3  18      557.99      532.87     25.62 o 
   5  -3  18      654.22      673.34     30.35 o 
   6  -3  18        2.57        8.37      8.69 o 
  -8  -2  18      528.47      584.70     30.00 o 
  -7  -2  18      633.24      648.63     30.53 o 
  -6  -2  18        1.82        6.63      7.06 o 
  -5  -2  18     1025.70     1022.75     36.08 o 
  -4  -2  18       48.34       41.75      7.75 o 
  -3  -2  18      130.34      112.23     10.49 o 
  -2  -2  18      332.41      342.12     22.82 o 
  -1  -2  18      721.94      702.51     19.67 o 
   0  -2  18       59.39       58.07      6.86 o 
   1  -2  18     1094.13     1103.90     39.60 o 
   2  -2  18      440.68      429.42     17.52 o 
   3  -2  18      182.32      184.20     15.09 o 
   4  -2  18     1873.31     1705.40     49.29 o 
   5  -2  18      371.70      404.18     23.12 o 
   6  -2  18       57.44       47.27     11.67 o 
   7  -2  18      166.13      186.50     21.46 o 
  -8  -1  18      695.44      679.09     28.37 o 
  -7  -1  18       48.70       55.81     11.59 o 
  -6  -1  18      144.27      154.32     16.92 o 
  -5  -1  18      982.41      936.51     42.94 o 
  -4  -1  18        7.21       -4.92      7.09 o 
  -3  -1  18      573.22      578.42     24.97 o 
  -2  -1  18      785.46      787.90     28.41 o 
  -1  -1  18       27.50       56.38      6.87 o 
   0  -1  18     1014.71      977.31     23.59 o 
   1  -1  18     2572.84     2549.21     47.40 o 
   2  -1  18        2.00       14.90      7.66 o 
   3  -1  18     1236.28     1229.94     38.93 o 
   4  -1  18      954.48     1008.55     50.88 o 
   5  -1  18        7.68       15.01      8.75 o 
   6  -1  18      244.87      252.78     19.14 o 
   7  -1  18      319.25      307.91     26.42 o 
  -8   0  18      267.23      268.14     18.19 o 
  -7   0  18       65.72       97.60     11.53 o 
  -6   0  18      471.40      471.61     25.94 o 
  -5   0  18      267.75      269.64     18.72 o 
  -4   0  18      455.76      445.24     26.70 o 
  -3   0  18     1279.37     1229.99     32.94 o 
  -2   0  18     2268.49     2217.37     48.00 o 
  -1   0  18      356.44      329.12     13.09 o 
   0   0  18     2072.24     2068.63     51.52 o 
   1   0  18     1300.09     1429.41     29.94 o 
   2   0  18      303.10      299.28     17.83 o 
   3   0  18      555.06      542.73     29.94 o 
   4   0  18      421.77      403.60     25.51 o 
   5   0  18      103.30      127.40     13.92 o 
   6   0  18      390.59      404.82     23.83 o 
   7   0  18      194.09      195.36     21.56 o 
  -8   1  18       37.46       34.55      9.10 o 
  -7   1  18      407.56      435.95     21.95 o 
  -6   1  18      347.88      336.94     20.90 o 
  -5   1  18       27.67       25.21      7.52 o 
  -4   1  18     1189.58     1218.47     39.67 o 
  -3   1  18     1377.22     1348.41     34.74 o 
  -2   1  18     1061.51     1079.75     30.10 o 
  -1   1  18      127.13      138.89     11.03 o 
   0   1  18      377.14      410.94     14.37 o 
   1   1  18      136.17      150.96     11.85 o 
   2   1  18      778.90      795.47     29.02 o 
   3   1  18      211.76      208.64     24.31 o 
   4   1  18        0.40       -6.14      6.14 o 
   5   1  18      316.31      333.00     20.70 o 
   6   1  18       96.44       99.12     15.54 o 
   7   1  18        2.75        6.43      9.81 o 
  -8   2  18      147.35      149.87     22.79 o 
  -7   2  18      445.80      429.67     21.87 o 
  -6   2  18      239.27      226.79     15.46 o 
  -5   2  18       34.01       30.00      7.98 o 
  -4   2  18      975.37      956.00     30.03 o 
  -3   2  18      139.56      142.20     11.45 o 
  -2   2  18      102.85      130.41     10.75 o 
  -1   2  18     1523.33     1620.00     31.45 o 
   0   2  18      154.02      168.01     11.65 o 
   1   2  18      354.57      376.49     16.32 o 
   2   2  18      723.60      746.36     27.39 o 
   3   2  18        6.24       12.42      7.77 o 
   4   2  18      287.79      272.30     18.15 o 
   5   2  18     1129.74     1067.43     43.40 o 
   6   2  18       49.11       38.81     10.74 o 
  -7   3  18      216.51      208.19     15.83 o 
  -6   3  18       39.05       27.62      8.00 o 
  -5   3  18      133.50      118.68     11.81 o 
  -4   3  18      501.02      481.71     20.99 o 
  -3   3  18       79.60       57.85     11.65 o 
  -2   3  18      878.68      862.42     26.60 o 
  -1   3  18     1813.75     1869.19     34.66 o 
   0   3  18       39.38       43.03     10.39 o 
   1   3  18      936.26      924.39     26.55 o 
   2   3  18     1015.15      998.61     28.11 o 
   3   3  18       43.73       36.11      9.62 o 
   4   3  18      686.53      683.98     39.26 o 
   5   3  18      915.18      883.74     34.19 o 
   6   3  18       12.58       14.87      9.53 o 
  -7   4  18        9.67        2.09      7.72 o 
  -6   4  18      162.70      149.88     13.64 o 
  -5   4  18      932.52      895.70     30.93 o 
  -4   4  18      363.99      336.77     18.30 o 
  -3   4  18      516.29      545.52     22.00 o 
  -2   4  18     1450.19     1450.54     46.30 o 
  -1   4  18      106.93      102.41     17.35 o 
   0   4  18      330.96      330.79     19.97 o 
   1   4  18      908.75      996.63     34.45 o 
   2   4  18      577.60      592.85     21.63 o 
   3   4  18      159.62      165.64     14.78 o 
   4   4  18      635.98      631.17     28.97 o 
   5   4  18      214.78      206.86     17.06 o 
   6   4  18      240.46      274.26     21.85 o 
  -7   5  18        0.07       -9.50      9.50 o 
  -6   5  18      450.40      508.89     33.73 o 
  -5   5  18      969.82      919.05     31.91 o 
  -4   5  18       86.93      103.24     11.45 o 
  -3   5  18     1702.57     1711.02     54.33 o 
  -2   5  18      820.51      761.01     61.91 o 
  -1   5  18      250.09      259.14     23.68 o 
   0   5  18      186.91      190.56     16.21 o 
   1   5  18      479.30      514.84     30.73 o 
   2   5  18        5.45        2.33     10.13 o 
   3   5  18      652.47      678.64     23.34 o 
   4   5  18      258.24      266.27     18.57 o 
   5   5  18       54.57       47.99     11.13 o 
  -6   6  18      806.22      784.87     38.66 o 
  -5   6  18       75.07       74.79     13.64 o 
  -4   6  18      684.14      713.04     31.81 o 
  -3   6  18      351.77      370.23     22.30 o 
  -2   6  18      148.44      129.22     19.73 o 
  -1   6  18      108.66      106.46     21.31 o 
   0   6  18      145.40      155.80     19.48 o 
   1   6  18       62.39       60.37     12.01 o 
   2   6  18      244.90      255.96     14.59 o 
   3   6  18      499.49      543.82     21.89 o 
   4   6  18      109.17      116.33     13.25 o 
  -5   7  18       22.73       37.17     18.52 o 
  -4   7  18      430.22      441.39     25.50 o 
  -3   7  18       11.03       -7.31     21.08 o 
  -2   7  18       67.87       89.88     18.32 o 
  -1   7  18      517.95      516.10     33.42 o 
   0   7  18       95.93      107.27     18.01 o 
   1   7  18        6.36       10.46     12.00 o 
   2   7  18      998.29     1071.39     48.99 o 
   3   7  18      260.58      267.96     17.77 o 
  -4   8  18      393.42      402.98     32.42 o 
  -3   8  18        3.39      -19.74     19.74 o 
  -2   8  18      368.49      365.72     30.41 o 
  -1   8  18     1031.49     1063.73     49.75 o 
   0   8  18       61.78       92.66     19.96 o 
   1   8  18      465.53      540.96     33.12 o 
   2   8  18      662.60      679.17     50.24 o 
  -2   9  18      461.07      524.94     35.92 o 
  -1   9  18      402.67      424.24     32.35 o 
   0   9  18       11.14       12.11     17.50 o 
  -1  -9  19       10.06       -1.63     16.37 o 
   0  -9  19      188.84      172.56     21.57 o 
   1  -9  19      543.66      617.56     37.43 o 
  -3  -8  19      356.23      378.46     19.73 o 
  -2  -8  19       65.83       88.14     10.67 o 
  -1  -8  19      147.05      163.82     15.26 o 
   0  -8  19      666.80      693.18     37.88 o 
   1  -8  19      287.72      275.71     24.72 o 
   2  -8  19       73.27       80.79     16.17 o 
   3  -8  19      174.41      185.01     16.89 o 
  -5  -7  19        1.03        4.74      7.64 o 
  -4  -7  19      200.76      190.75     14.50 o 
  -3  -7  19      443.16      429.57     20.22 o 
  -2  -7  19      276.21      311.40     17.02 o 
  -1  -7  19      403.63      389.40     18.29 o 
   0  -7  19     1099.32     1117.42     38.19 o 
   1  -7  19       23.05       14.84      8.39 o 
   2  -7  19      359.15      387.55     26.95 o 
   3  -7  19      247.65      266.25     16.60 o 
   4  -7  19        2.24       -2.59      7.50 o 
  -5  -6  19       10.93       11.33      8.38 o 
  -4  -6  19      336.23      330.43     20.26 o 
  -3  -6  19      348.21      370.31     18.08 o 
  -2  -6  19       75.19       84.69      8.82 o 
  -1  -6  19      455.43      455.50     16.93 o 
   0  -6  19      188.39      167.57     16.06 o 
   1  -6  19      218.77      204.04     13.92 o 
   2  -6  19      531.93      544.71     22.20 o 
   3  -6  19       58.78       52.18      9.10 o 
   4  -6  19      165.92      155.49     22.56 o 
   5  -6  19      467.26      472.43     32.02 o 
  -6  -5  19        4.65       -6.31      7.24 o 
  -5  -5  19      186.14      214.62     17.16 o 
  -4  -5  19      288.88      308.65     16.57 o 
  -3  -5  19        0.13       -3.89      5.49 o 
  -2  -5  19      702.20      739.97     20.00 o 
  -1  -5  19      415.38      431.77     16.20 o 
   0  -5  19       77.23       72.75      7.93 o 
   1  -5  19      884.97      941.36     30.11 o 
   2  -5  19      354.71      363.59     22.08 o 
   3  -5  19       10.68        4.46     11.20 o 
   4  -5  19      457.93      485.34     25.50 o 
   5  -5  19      501.44      522.61     44.30 o 
  -7  -4  19       43.55       36.13     10.17 o 
  -6  -4  19        0.97       -1.85      6.99 o 
  -5  -4  19      987.89     1002.46     31.96 o 
  -4  -4  19      260.57      254.64     15.40 o 
  -3  -4  19      435.87      427.53     16.58 o 
  -2  -4  19     1623.58     1596.56     39.89 o 
  -1  -4  19        1.26        2.70      4.91 o 
   0  -4  19      438.68      414.20     15.88 o 
   1  -4  19     1096.30     1141.39     31.66 o 
   2  -4  19      165.25      172.96     16.32 o 
   3  -4  19       22.85       18.47      8.85 o 
   4  -4  19      588.56      569.84     27.33 o 
   5  -4  19      125.21      125.48     14.71 o 
   6  -4  19       82.43       78.10     22.43 o 
  -7  -3  19        3.78        5.85      7.73 o 
  -6  -3  19      431.92      423.54     21.07 o 
  -5  -3  19      637.75      655.38     25.30 o 
  -4  -3  19      227.71      238.73     15.67 o 
  -3  -3  19      614.64      590.83     22.15 o 
  -2  -3  19      912.64      904.85     21.73 o 
  -1  -3  19        5.07        2.89      4.93 o 
   0  -3  19      269.87      268.45     12.47 o 
   1  -3  19     1055.99     1034.00     29.34 o 
   2  -3  19       66.34       58.09      8.47 o 
   3  -3  19      614.72      637.06     41.67 o 
   4  -3  19     1100.51     1069.59     44.23 o 
   5  -3  19      110.74      149.74     21.13 o 
   6  -3  19      294.02      298.43     25.55 o 
  -7  -2  19      190.20      197.66     18.11 o 
  -6  -2  19      637.47      643.46     37.25 o 
  -5  -2  19      320.74      328.40     21.05 o 
  -4  -2  19      530.48      548.18     25.75 o 
  -3  -2  19      739.56      759.26     29.69 o 
  -2  -2  19      122.06      122.12      8.98 o 
  -1  -2  19      495.41      487.61     16.48 o 
   0  -2  19       94.68       93.85      8.76 o 
   1  -2  19       91.95      107.68      9.80 o 
   2  -2  19      581.37      554.47     46.65 o 
   3  -2  19      663.77      644.00     27.68 o 
   4  -2  19       53.41       66.93     11.43 o 
   5  -2  19      719.19      711.23     55.46 o 
   6  -2  19      334.54      308.91     26.00 o 
  -7  -1  19      368.17      440.96     37.46 o 
  -6  -1  19      390.04      352.22     22.38 o 
  -5  -1  19       33.28       23.05      9.24 o 
  -4  -1  19      515.79      546.19     29.98 o 
  -3  -1  19       57.98       55.11     10.08 o 
  -2  -1  19      155.02      153.03     11.63 o 
  -1  -1  19      592.73      598.23     18.29 o 
   0  -1  19      178.55      182.70     10.34 o 
   1  -1  19       36.80       65.34      7.38 o 
   2  -1  19     1445.65     1390.37     54.62 o 
   3  -1  19      408.02      448.86     25.23 o 
   4  -1  19       11.66       14.13      8.53 o 
   5  -1  19     1173.79     1201.79     41.65 o 
   6  -1  19      200.93      179.54     20.19 o 
  -7   0  19      474.88      455.54     28.42 o 
  -6   0  19       25.47       28.51      8.24 o 
  -5   0  19      982.52      944.21     35.82 o 
  -4   0  19      701.05      723.80     30.08 o 
  -3   0  19       10.67       17.34      8.08 o 
  -2   0  19      556.11      564.32     24.66 o 
  -1   0  19      404.75      415.96     15.10 o 
   0   0  19       64.02       63.48     10.03 o 
   1   0  19      653.66      718.90     23.27 o 
   2   0  19     1408.73     1472.51     43.02 o 
   3   0  19      113.03       93.60     16.00 o 
   4   0  19      138.81      167.89     19.96 o 
   5   0  19      525.13      497.63     25.73 o 
   6   0  19        3.23       10.39     10.11 o 
  -7   1  19       88.65       87.42     11.83 o 
  -6   1  19      116.29      108.52     12.08 o 
  -5   1  19      934.42      913.93     30.67 o 
  -4   1  19       84.04       97.49     10.76 o 
  -3   1  19      108.76      123.34     13.34 o 
  -2   1  19     1271.69     1277.48     39.54 o 
  -1   1  19       39.49       32.23      7.77 o 
   0   1  19      414.01      424.83     17.38 o 
   1   1  19     1355.13     1423.92     42.97 o 
   2   1  19      513.49      531.33     24.20 o 
   3   1  19      174.00      175.11     14.89 o 
   4   1  19      337.64      350.87     20.86 o 
   5   1  19       32.29       24.70      9.67 o 
   6   1  19      121.62      130.28     28.93 o 
  -7   2  19        0.36       11.56      8.54 o 
  -6   2  19      425.60      464.93     25.35 o 
  -5   2  19      615.96      588.99     24.45 o 
  -4   2  19      167.45      131.25     11.92 o 
  -3   2  19      212.10      205.46     13.64 o 
  -2   2  19     2834.02     2720.10     70.45 o 
  -1   2  19      257.47      264.88     12.95 o 
   0   2  19      972.79     1010.32     35.00 o 
   1   2  19     1464.24     1491.66     36.06 o 
   2   2  19       98.44      110.71     15.20 o 
   3   2  19      588.74      590.09     26.24 o 
   4   2  19      359.68      368.51     23.10 o 
   5   2  19       18.99       22.16     10.25 o 
   6   2  19      269.05      297.69     32.30 o 
  -7   3  19      141.63      122.87     13.55 o 
  -6   3  19      244.09      248.14     16.77 o 
  -5   3  19      537.61      490.79     25.34 o 
  -4   3  19       69.66       64.93      9.46 o 
  -3   3  19      234.52      259.75     18.91 o 
  -2   3  19      160.93      164.75     12.17 o 
  -1   3  19      588.94      583.89     27.13 o 
   0   3  19      847.79      850.58     32.33 o 
   1   3  19       65.86       66.56      8.93 o 
   2   3  19      895.28      874.73     26.59 o 
   3   3  19      359.70      363.27     23.56 o 
   4   3  19      187.19      206.11     16.54 o 
   5   3  19      278.79      296.37     20.53 o 
  -7   4  19      313.44      282.70     33.38 o 
  -6   4  19      103.95      109.72     12.31 o 
  -5   4  19       31.60        7.94      8.03 o 
  -4   4  19      255.34      280.42     17.17 o 
  -3   4  19      563.43      536.26     22.41 o 
  -2   4  19       21.36       28.79     10.38 o 
  -1   4  19     2022.20     1966.36     67.60 o 
   0   4  19      688.24      749.29     30.85 o 
   1   4  19        0.28        5.09      9.12 o 
   2   4  19     1276.74     1213.61     38.01 o 
   3   4  19      229.77      245.94     22.87 o 
   4   4  19        5.91       15.33      9.01 o 
   5   4  19      483.10      511.07     26.26 o 
  -6   5  19       51.73       52.93     12.94 o 
  -5   5  19      146.57      143.19     15.38 o 
  -4   5  19      997.31      994.89     44.71 o 
  -3   5  19      124.02      142.53     15.51 o 
  -2   5  19      168.85      169.91     21.37 o 
  -1   5  19      814.25      875.22     42.59 o 
   0   5  19       17.63       32.04     13.58 o 
   1   5  19       64.26       76.13     12.22 o 
   2   5  19      543.13      521.07     20.60 o 
   3   5  19       57.12       33.93      9.52 o 
   4   5  19       30.55       33.85      9.77 o 
  -5   6  19      339.96      374.77     24.69 o 
  -4   6  19      442.01      443.81     25.48 o 
  -3   6  19       14.96        8.10     14.11 o 
  -2   6  19      449.25      515.89     39.25 o 
  -1   6  19      388.45      373.15     29.61 o 
   0   6  19       39.09       44.81     22.43 o 
   1   6  19      318.18      319.45     20.63 o 
   2   6  19      375.37      354.83     21.28 o 
   3   6  19       39.73       37.44     13.90 o 
   4   6  19      333.54      350.05     33.66 o 
  -5   7  19      602.29      732.45     34.61 o 
  -4   7  19       54.83       35.20     16.35 o 
  -3   7  19      333.61      349.63     30.19 o 
  -2   7  19      287.46      326.55     28.67 o 
  -1   7  19       47.33       33.84     15.71 o 
   0   7  19      149.12      168.99     20.61 o 
   1   7  19      249.17      289.25     24.89 o 
   2   7  19       17.29       25.96     11.33 o 
   3   7  19      251.22      268.85     23.37 o 
  -3   8  19      291.48      340.93     30.72 o 
  -2   8  19       96.19      107.97     20.50 o 
  -1   8  19       37.87       46.99     17.11 o 
   0   8  19      383.36      397.32     30.46 o 
   1   8  19      242.48      245.87     24.42 o 
  -2  -8  20      285.02      299.28     17.83 o 
  -1  -8  20      414.12      436.92     30.93 o 
   0  -8  20      129.55      177.44     20.69 o 
   1  -8  20      152.49      152.77     19.67 o 
   2  -8  20      355.70      355.41     27.75 o 
  -4  -7  20      101.80      112.72     14.35 o 
  -3  -7  20       16.79        8.75      8.35 o 
  -2  -7  20      335.07      366.45     18.37 o 
  -1  -7  20      310.98      349.22     20.53 o 
   0  -7  20        1.66       -1.64     10.78 o 
   1  -7  20      796.42      830.30     34.88 o 
   2  -7  20       80.02       84.45     10.96 o 
   3  -7  20      102.65       98.63     11.70 o 
  -5  -6  20      256.80      258.85     19.51 o 
  -4  -6  20       49.20       35.15      8.61 o 
  -3  -6  20        7.71       -1.92      7.48 o 
  -2  -6  20      640.80      722.88     30.69 o 
  -1  -6  20       60.81       54.66      7.86 o 
   0  -6  20      293.81      322.55     17.21 o 
   1  -6  20      440.89      447.37     20.31 o 
   2  -6  20       19.14        9.22      7.62 o 
   3  -6  20      249.81      282.55     17.06 o 
   4  -6  20      323.21      326.63     22.21 o 
  -6  -5  20      108.98      104.23     24.00 o 
  -5  -5  20      130.49      124.70     16.07 o 
  -4  -5  20        2.92       -5.92      6.69 o 
  -3  -5  20      380.19      406.65     16.92 o 
  -2  -5  20      386.10      369.58     14.35 o 
  -1  -5  20      356.06      377.10     15.18 o 
   0  -5  20      804.65      767.83     25.91 o 
   1  -5  20      118.41      119.27     12.99 o 
   2  -5  20      400.46      425.70     20.13 o 
   3  -5  20      293.98      310.03     20.42 o 
   4  -5  20      114.54      117.28     21.30 o 
   5  -5  20      109.45      122.98     17.89 o 
  -6  -4  20       58.77       58.04     14.00 o 
  -5  -4  20        3.47       10.11      6.94 o 
  -4  -4  20      170.08      193.11     15.93 o 
  -3  -4  20      645.24      603.87     20.03 o 
  -2  -4  20       15.01       15.09      5.74 o 
  -1  -4  20     1467.87     1511.67     33.08 o 
   0  -4  20      527.08      532.02     20.91 o 
   1  -4  20        8.94        9.01      7.96 o 
   2  -4  20      564.92      568.24     22.22 o 
   3  -4  20      359.12      351.73     21.71 o 
   4  -4  20        0.10        2.93      8.84 o 
   5  -4  20      395.04      419.67     30.01 o 
  -6  -3  20      126.35      113.44     14.64 o 
  -5  -3  20      286.64      284.04     17.24 o 
  -4  -3  20      830.78      871.43     29.06 o 
  -3  -3  20      153.67      181.37     13.75 o 
  -2  -3  20      678.73      694.38     30.05 o 
  -1  -3  20      778.38      740.98     27.55 o 
   0  -3  20       72.31       71.35      7.82 o 
   1  -3  20      190.17      211.20     13.40 o 
   2  -3  20      555.03      526.39     25.13 o 
   3  -3  20      108.44      104.58     12.98 o 
   4  -3  20      128.73      126.93     14.27 o 
   5  -3  20      454.78      479.61     31.55 o 
  -7  -2  20      228.35      221.75     23.47 o 
  -6  -2  20       15.09       20.12     10.05 o 
  -5  -2  20      391.61      472.32     31.74 o 
  -4  -2  20      411.57      402.82     22.76 o 
  -3  -2  20        2.58        5.55      7.80 o 
  -2  -2  20      999.68      977.36     43.22 o 
  -1  -2  20      466.62      487.10     24.91 o 
   0  -2  20       16.08        2.95      5.17 o 
   1  -2  20      596.70      620.38     21.95 o 
   2  -2  20      452.78      475.64     23.63 o 
   3  -2  20        0.76       -2.90      7.56 o 
   4  -2  20      950.02      946.96     36.28 o 
   5  -2  20      225.12      234.02     19.53 o 
   6  -2  20       83.39       71.24     24.67 o 
  -7  -1  20      128.61      108.94     19.39 o 
  -6  -1  20       30.24       34.61     10.82 o 
  -5  -1  20      719.16      716.42     31.39 o 
  -4  -1  20        4.01        4.99      7.74 o 
  -3  -1  20      435.44      449.80     26.08 o 
  -2  -1  20      852.37      835.27     27.65 o 
  -1  -1  20       10.01       17.03      5.54 o 
   0  -1  20      222.59      230.56     11.59 o 
   1  -1  20     1103.60     1083.01     92.19 o 
   2  -1  20       31.33       37.70      9.74 o 
   3  -1  20      359.90      348.74     20.79 o 
   4  -1  20      719.18      743.97     31.45 o 
   5  -1  20        2.72        5.53      8.96 o 
   6  -1  20      300.90      312.26     26.63 o 
  -7   0  20        4.52        1.50      7.85 o 
  -6   0  20      459.23      478.75     27.00 o 
  -5   0  20      283.81      297.08     26.88 o 
  -4   0  20      243.83      247.52     18.40 o 
  -3   0  20      442.82      461.83     37.38 o 
  -2   0  20      154.61      161.42     14.01 o 
  -1   0  20      141.13      158.11     12.01 o 
   0   0  20      573.86      606.06     18.78 o 
   1   0  20     1740.63     1654.88     64.28 o 
   2   0  20       34.14       35.89     19.88 o 
   3   0  20      492.81      483.36     24.35 o 
   4   0  20      343.84      357.94     21.93 o 
   5   0  20      176.98      175.46     16.82 o 
   6   0  20      263.31      281.71     25.16 o 
  -7   1  20      473.36      513.60     24.74 o 
  -6   1  20      590.88      580.38     25.44 o 
  -5   1  20        2.40       20.44      7.79 o 
  -4   1  20     1421.59     1374.47     43.54 o 
  -3   1  20      631.24      599.73     27.23 o 
  -2   1  20       37.76       36.55      9.59 o 
  -1   1  20      669.44      733.67     24.97 o 
   0   1  20      955.00      987.85     40.34 o 
   1   1  20      164.68      157.52     11.93 o 
   2   1  20      836.14      822.61     31.21 o 
   3   1  20      323.37      360.97     20.96 o 
   4   1  20        1.52        5.87      7.94 o 
   5   1  20      399.17      378.06     23.38 o 
  -7   2  20      438.13      442.77     23.29 o 
  -6   2  20      103.28      113.67     12.55 o 
  -5   2  20      171.44      159.56     13.77 o 
  -4   2  20      216.92      267.20     16.41 o 
  -3   2  20      119.31      133.31     11.67 o 
  -2   2  20       72.98       64.55      9.10 o 
  -1   2  20     1397.30     1465.62     85.98 o 
   0   2  20      590.42      568.10     61.37 o 
   1   2  20      399.09      396.43     17.71 o 
   2   2  20     1166.91     1173.97     56.78 o 
   3   2  20        3.89       -2.63      7.64 o 
   4   2  20      133.22      118.66     16.87 o 
   5   2  20      602.90      591.62     29.08 o 
  -6   3  20        9.09        9.11      7.81 o 
  -5   3  20       19.68       23.86      8.37 o 
  -4   3  20      177.33      184.64     16.25 o 
  -3   3  20        2.55        0.59      6.38 o 
  -2   3  20      625.16      660.46     25.90 o 
  -1   3  20     1128.68     1130.09     67.06 o 
   0   3  20       52.32       28.30     10.18 o 
   1   3  20      778.02      787.92     31.56 o 
   2   3  20      602.08      592.21     26.27 o 
   3   3  20       94.05       94.77     12.42 o 
   4   3  20      466.55      463.59     24.67 o 
   5   3  20      377.93      402.34     38.80 o 
  -6   4  20       62.35       51.43     10.64 o 
  -5   4  20      300.68      315.00     19.19 o 
  -4   4  20       75.53       53.40     10.10 o 
  -3   4  20      105.41      109.67     11.74 o 
  -2   4  20      872.33      947.58     76.26 o 
  -1   4  20      136.04      157.16     20.87 o 
   0   4  20      356.57      371.23     24.80 o 
   1   4  20      648.38      665.47     29.12 o 
   2   4  20       42.88       52.47      9.23 o 
   3   4  20      255.03      278.00     47.87 o 
   4   4  20      333.55      360.18     22.19 o 
  -6   5  20      114.90      132.70     16.78 o 
  -5   5  20      372.71      353.21     25.32 o 
  -4   5  20        0.15        6.30      7.71 o 
  -3   5  20      537.12      526.64     35.32 o 
  -2   5  20      883.35      928.31     45.83 o 
  -1   5  20      137.57      144.06     20.27 o 
   0   5  20     1091.51     1116.97     48.91 o 
   1   5  20      498.85      522.39     35.90 o 
   2   5  20       85.36       93.42     16.78 o 
   3   5  20      381.78      382.70     29.41 o 
   4   5  20      205.19      184.26     16.57 o 
  -5   6  20      204.01      258.42     21.35 o 
  -4   6  20      387.46      427.26     33.27 o 
  -3   6  20      521.25      559.54     37.01 o 
  -2   6  20      163.45      148.97     21.72 o 
  -1   6  20      287.26      266.68     25.67 o 
   0   6  20      169.14      164.90     20.82 o 
   1   6  20       37.55       33.92     18.33 o 
   2   6  20      108.03      110.10     14.01 o 
   3   6  20      291.67      312.04     26.62 o 
  -3   7  20      211.36      209.39     39.48 o 
  -2   7  20       29.34       -3.66     14.22 o 
  -1   7  20      648.27      673.22     42.39 o 
   0   7  20      100.54      106.54     18.91 o 
   1   7  20      111.55       87.84     17.50 o 
   2   7  20      856.23      884.87     36.32 o 
  -3  -7  21      249.23      282.01     17.30 o 
  -2  -7  21       76.06       93.01     11.07 o 
  -1  -7  21      132.78      162.99     29.83 o 
   0  -7  21      492.76      512.57     32.35 o 
   1  -7  21      169.69      182.72     16.46 o 
   2  -7  21      110.29      120.69     12.83 o 
  -4  -6  21      242.44      288.26     20.20 o 
  -3  -6  21      231.12      227.22     15.26 o 
  -2  -6  21       44.54       47.60      8.76 o 
  -1  -6  21      241.31      262.93     18.57 o 
   0  -6  21      113.93      106.84     11.18 o 
   1  -6  21      245.94      273.02     23.37 o 
   2  -6  21      336.68      327.58     18.35 o 
   3  -6  21       11.08        8.70      9.59 o 
  -5  -5  21      117.73      132.54     15.18 o 
  -4  -5  21      162.62      180.75     15.94 o 
  -3  -5  21       53.35       23.51      7.10 o 
  -2  -5  21      392.62      368.41     19.58 o 
  -1  -5  21      476.26      477.40     18.58 o 
   0  -5  21        8.84        5.77      7.47 o 
   1  -5  21     1030.81     1037.23     32.59 o 
   2  -5  21      247.31      284.75     16.80 o 
   3  -5  21       87.23       56.48     11.92 o 
   4  -5  21      430.54      430.25     30.28 o 
  -5  -4  21      181.86      170.75     14.24 o 
  -4  -4  21       48.41       59.65      9.68 o 
  -3  -4  21       56.92       63.36      9.41 o 
  -2  -4  21     1016.12     1015.61     40.83 o 
  -1  -4  21      216.26      233.34     14.36 o 
   0  -4  21      232.95      246.25     14.95 o 
   1  -4  21     1329.84     1387.30     42.42 o 
   2  -4  21       32.99       29.06     11.18 o 
   3  -4  21      193.47      159.27     16.04 o 
   4  -4  21      534.29      523.06     59.66 o 
  -6  -3  21       98.04      117.40     12.84 o 
  -5  -3  21      166.09      160.59     13.71 o 
  -4  -3  21        0.91        7.48      8.39 o 
  -3  -3  21      531.64      509.08     25.41 o 
  -2  -3  21     1282.55     1207.73     50.27 o 
  -1  -3  21        4.62        8.92      5.84 o 
   0  -3  21      539.54      592.41     22.15 o 
   1  -3  21      671.98      701.48     33.73 o 
   2  -3  21        3.68       12.66      8.59 o 
   3  -3  21      340.93      361.07     22.11 o 
   4  -3  21      388.98      343.18     22.40 o 
   5  -3  21       71.76       85.48     33.64 o 
  -6  -2  21      254.51      270.86     20.86 o 
  -5  -2  21      248.15      239.04     19.23 o 
  -4  -2  21      149.16      183.30     16.67 o 
  -3  -2  21      900.92      899.87     33.99 o 
  -2  -2  21      411.58      393.35     34.21 o 
  -1  -2  21       72.29       91.82      8.54 o 
   0  -2  21      287.75      326.22     15.17 o 
   1  -2  21       64.46       75.45     11.35 o 
   2  -2  21      646.13      621.00     27.64 o 
   3  -2  21      249.38      244.75     18.25 o 
   4  -2  21       17.67       23.04     10.40 o 
   5  -2  21      414.63      403.23     29.49 o 
  -6  -1  21      412.05      397.14     24.75 o 
  -5  -1  21        0.83       -7.84      7.84 o 
  -4  -1  21      584.76      602.86     28.33 o 
  -3  -1  21      239.19      268.00     18.78 o 
  -2  -1  21       17.31       27.07      9.21 o 
  -1  -1  21      309.42      343.32     17.04 o 
   0  -1  21      182.48      165.30     13.08 o 
   1  -1  21       33.35       48.15      9.92 o 
   2  -1  21      637.35      661.28     28.55 o 
   3  -1  21      382.06      410.48     23.04 o 
   4  -1  21       16.09       16.48      9.53 o 
   5  -1  21      872.46      896.03     85.46 o 
  -6   0  21       53.65       42.04      9.61 o 
  -5   0  21      418.85      423.24     24.82 o 
  -4   0  21      580.20      567.98     27.75 o 
  -3   0  21       18.41        9.61      8.16 o 
  -2   0  21      777.10      800.71     31.15 o 
  -1   0  21      264.77      266.33     16.12 o 
   0   0  21        1.12        4.12      6.46 o 
   1   0  21      232.61      254.63     20.26 o 
   2   0  21      942.49      955.13     34.77 o 
   3   0  21       46.66       60.70     11.31 o 
   4   0  21      444.83      429.13     24.54 o 
   5   0  21      423.17      466.59     31.34 o 
  -6   1  21      228.09      236.89     17.55 o 
  -5   1  21      880.84      890.94     31.43 o 
  -4   1  21       44.79       73.90     11.91 o 
  -3   1  21        7.50       13.25      9.17 o 
  -2   1  21      717.25      797.26     31.36 o 
  -1   1  21      606.45      593.99     27.74 o 
   0   1  21        4.01        8.23      9.35 o 
   1   1  21     1309.03     1276.92     40.12 o 
   2   1  21      679.12      725.30     34.91 o 
   3   1  21       45.45       36.61      9.96 o 
   4   1  21      751.83      802.39     33.40 o 
   5   1  21       40.21       36.68     13.01 o 
  -6   2  21      212.81      229.89     20.53 o 
  -5   2  21      794.09      808.53     34.08 o 
  -4   2  21        2.34       -1.04      6.58 o 
  -3   2  21      318.67      343.43     18.04 o 
  -2   2  21      559.22      543.16     21.87 o 
  -1   2  21      197.70      179.64     16.34 o 
   0   2  21        6.46        6.65      9.63 o 
   1   2  21      579.73      555.89     26.67 o 
   2   2  21        1.51       -0.96      7.93 o 
   3   2  21      262.71      271.68     19.12 o 
   4   2  21      333.26      318.45     21.31 o 
   5   2  21       45.11      100.92     28.93 o 
  -6   3  21      261.60      230.89     21.54 o 
  -5   3  21      127.11      130.18     13.25 o 
  -4   3  21      118.88      129.01     13.97 o 
  -3   3  21      196.29      212.99     16.83 o 
  -2   3  21      282.55      321.43     28.04 o 
  -1   3  21      214.91      233.95     23.24 o 
   0   3  21      232.10      240.18     18.86 o 
   1   3  21       62.56       86.05     13.39 o 
   2   3  21      701.62      803.53     31.53 o 
   3   3  21      621.92      650.25     74.28 o 
   4   3  21       66.09       40.81     11.29 o 
  -5   4  21        0.88       -9.62      9.78 o 
  -4   4  21      246.73      257.62     19.88 o 
  -3   4  21      143.70      144.92     21.32 o 
  -2   4  21        2.09       28.47     14.66 o 
  -1   4  21      992.06      895.04     96.90 o 
   0   4  21      659.09      697.00     31.38 o 
   1   4  21        0.12       -8.65      8.65 o 
   2   4  21     1291.66     1279.29     84.11 o 
   3   4  21      266.09      243.33     18.59 o 
   4   4  21        4.45       -2.94      8.88 o 
  -5   5  21      132.89      121.49     13.99 o 
  -4   5  21      463.36      424.49     33.27 o 
  -3   5  21      161.01      167.21     26.47 o 
  -2   5  21      176.43      177.15     23.05 o 
  -1   5  21     1415.86     1548.68     61.42 o 
   0   5  21       77.85       64.55     16.95 o 
   1   5  21      149.76      173.31     20.23 o 
   2   5  21      541.67      535.63     34.58 o 
   3   5  21       41.66       26.29     14.18 o 
  -4   6  21      582.59      651.01     52.93 o 
  -3   6  21        0.42        7.68     15.41 o 
  -2   6  21      706.27      743.60     42.70 o 
  -1   6  21      541.26      608.31     67.06 o 
   0   6  21       72.22       71.33     17.44 o 
   1   6  21      459.73      494.88     32.77 o 
   2   6  21      163.81      178.37     17.36 o 
  -2   7  21      446.19      519.56     46.65 o 
  -1   7  21       94.28       98.58     22.43 o 
   0   7  21      155.88      164.32     61.91 o 
  -3  -6  22       56.02       72.98     10.21 o 
  -2  -6  22      214.50      201.79     14.34 o 
  -1  -6  22       25.60       27.00      9.55 o 
   0  -6  22      104.73      114.12     12.02 o 
   1  -6  22      551.19      580.60     24.21 o 
   2  -6  22        7.68       -0.80      7.83 o 
  -4  -5  22       19.81       20.55      8.56 o 
  -3  -5  22      147.52      163.43     13.27 o 
  -2  -5  22      118.08      115.07     10.07 o 
  -1  -5  22       38.61       51.68      9.12 o 
   0  -5  22      458.03      445.08     25.25 o 
   1  -5  22       73.59       74.52     14.00 o 
   2  -5  22      496.89      531.20     27.07 o 
   3  -5  22      334.13      327.76     26.24 o 
  -5  -4  22       21.85       27.30      8.73 o 
  -4  -4  22      180.16      159.27     13.59 o 
  -3  -4  22      230.52      238.78     24.19 o 
  -2  -4  22        1.58        5.47      8.68 o 
  -1  -4  22      740.28      754.80     28.99 o 
   0  -4  22      502.22      518.73     21.66 o 
   1  -4  22       84.41      107.48     11.70 o 
   2  -4  22      809.39      836.36     33.85 o 
   3  -4  22      301.39      289.24     28.95 o 
   4  -4  22        1.04       -2.58      9.77 o 
  -5  -3  22       77.67       91.90     14.14 o 
  -4  -3  22      414.95      399.72     23.85 o 
  -3  -3  22      367.77      368.77     22.16 o 
  -2  -3  22      213.04      247.58     17.50 o 
  -1  -3  22      932.48      960.97     35.37 o 
   0  -3  22      167.65      152.68     13.16 o 
   1  -3  22      516.42      529.44     25.80 o 
   2  -3  22      443.15      445.78     24.08 o 
   3  -3  22       73.50       71.97     13.05 o 
   4  -3  22       41.80       51.19     13.73 o 
  -5  -2  22      160.62      192.24     17.91 o 
  -4  -2  22      327.55      318.48     21.31 o 
  -3  -2  22       98.51      107.02     13.32 o 
  -2  -2  22      546.22      576.46     26.78 o 
  -1  -2  22      392.77      397.01     21.53 o 
   0  -2  22       31.87       28.74      7.86 o 
   1  -2  22      538.62      492.96     24.68 o 
   2  -2  22      192.51      181.73     16.17 o 
   3  -2  22       14.98        0.27      7.87 o 
   4  -2  22      338.99      324.48     26.28 o 
  -6  -1  22        4.42        8.01      9.56 o 
  -5  -1  22      497.59      507.49     27.70 o 
  -4  -1  22      210.93      224.42     18.44 o 
  -3  -1  22      193.82      208.29     19.84 o 
  -2  -1  22      814.89      831.76     32.36 o 
  -1  -1  22      118.50      163.15     14.01 o 
   0  -1  22      298.19      306.10     18.80 o 
   1  -1  22      332.12      294.11     22.31 o 
   2  -1  22       15.67       18.05      8.94 o 
   3  -1  22      156.25      180.81     16.70 o 
   4  -1  22      380.40      399.52     28.87 o 
  -6   0  22      184.99      174.90     15.40 o 
  -5   0  22      437.82      433.34     42.17 o 
  -4   0  22       27.17       26.32     10.49 o 
  -3   0  22      568.02      564.37     27.12 o 
  -2   0  22       97.58      122.38     13.77 o 
  -1   0  22      739.51      727.90     31.05 o 
   0   0  22      522.53      546.51     26.60 o 
   1   0  22      281.31      291.48     18.93 o 
   2   0  22       86.28       79.04     13.30 o 
   3   0  22      551.40      561.31     27.53 o 
   4   0  22      384.38      435.98     29.93 o 
  -6   1  22      502.46      517.28     28.31 o 
  -5   1  22      128.43      108.78     12.88 o 
  -4   1  22      659.84      701.97     32.37 o 
  -3   1  22      398.73      408.12     20.69 o 
  -2   1  22       27.04       28.51      9.90 o 
  -1   1  22      628.35      649.14     34.99 o 
   0   1  22      944.31      957.14     73.77 o 
   1   1  22      153.81      160.07     20.61 o 
   2   1  22      541.49      554.89     36.37 o 
   3   1  22      455.79      480.91     25.47 o 
   4   1  22       18.16       18.39     11.42 o 
  -5   2  22       79.32      117.49     22.34 o 
  -4   2  22      309.26      300.79     18.12 o 
  -3   2  22      174.78      165.26     13.42 o 
  -2   2  22       25.46       53.54     17.50 o 
  -1   2  22      337.13      352.37     22.67 o 
   0   2  22      198.03      200.51     17.50 o 
   1   2  22        6.91       13.04     12.96 o 
   2   2  22      738.47      761.67     31.34 o 
   3   2  22      152.80      158.06     15.88 o 
   4   2  22      108.14       97.77     16.15 o 
  -5   3  22      374.66      397.84     21.89 o 
  -4   3  22      291.52      281.01     19.23 o 
  -3   3  22        0.07        3.90      9.40 o 
  -2   3  22      145.49      158.31     21.40 o 
  -1   3  22      357.48      365.91     35.89 o 
   0   3  22      106.00      115.72     26.43 o 
   1   3  22      315.34      293.56     20.75 o 
   2   3  22      373.40      379.23     50.02 o 
   3   3  22       32.72       39.48     12.20 o 
  -5   4  22      230.33      243.76     21.74 o 
  -4   4  22        5.58       -0.78      7.93 o 
  -3   4  22        9.58       15.46     15.07 o 
  -2   4  22      443.12      476.49     34.04 o 
  -1   4  22       99.25       97.34     18.43 o 
   0   4  22      217.13      217.61     19.18 o 
   1   4  22      577.11      590.38     28.99 o 
   2   4  22        1.10       10.54     13.80 o 
   3   4  22      286.41      279.02     38.13 o 
  -4   5  22       26.18       39.89     32.30 o 
  -3   5  22      203.99      219.02     48.67 o 
  -2   5  22      438.29      479.81     34.96 o 
  -1   5  22       70.73       87.08     19.09 o 
   0   5  22      646.97      729.72     40.79 o 
   1   5  22      349.85      353.46     25.59 o 
   2   5  22       23.66       21.98     21.08 o 
  -2   6  22      278.68      306.17     29.56 o 
  -1   6  22      238.00      228.99     26.44 o 
   0   6  22      267.84      284.32     27.27 o 
  -3  -5  23       25.24       26.91      8.55 o 
  -2  -5  23      121.50      159.74     15.79 o 
  -1  -5  23      191.26      186.55     21.50 o 
   0  -5  23        2.47       -2.20      7.11 o 
   1  -5  23      441.09      477.17     22.11 o 
   2  -5  23      219.41      216.91     23.10 o 
  -4  -4  23        5.60        9.21      9.31 o 
  -3  -4  23       81.80      101.87     13.63 o 
  -2  -4  23      554.86      583.23     27.86 o 
  -1  -4  23       64.16       48.14      9.20 o 
   0  -4  23      170.73      184.71     17.94 o 
   1  -4  23      515.11      512.17     26.36 o 
   2  -4  23       12.95       10.92      9.83 o 
  -4  -3  23       18.58       30.30     10.72 o 
  -3  -3  23      344.99      397.89     23.58 o 
  -2  -3  23      698.91      722.32     31.05 o 
  -1  -3  23        5.90       23.35      9.36 o 
   0  -3  23      636.78      688.24     28.47 o 
   1  -3  23      575.40      538.76     38.80 o 
   2  -3  23       27.37       19.17      9.78 o 
   3  -3  23      263.54      272.86     23.82 o 
  -5  -2  23      166.13      161.97     17.45 o 
  -4  -2  23      111.06      105.91     14.48 o 
  -3  -2  23      754.43      757.95     32.40 o 
  -2  -2  23      177.86      183.51     16.49 o 
  -1  -2  23      303.76      326.99     17.83 o 
   0  -2  23      672.74      697.86     29.18 o 
   1  -2  23       25.98       20.26      9.71 o 
   2  -2  23      288.78      258.13     21.30 o 
   3  -2  23       61.42       60.19     13.76 o 
  -5  -1  23       23.95       31.73     11.19 o 
  -4  -1  23      188.42      204.68     34.76 o 
  -3  -1  23      519.28      545.04     27.59 o 
  -2  -1  23       21.49       29.09      9.91 o 
  -1  -1  23      785.87      789.18     41.58 o 
   0  -1  23      155.22      178.58     21.37 o 
   1  -1  23       94.10      100.27     12.83 o 
   2  -1  23      311.70      307.02     20.71 o 
   3  -1  23       88.39       89.40     15.17 o 
  -5   0  23      177.95      168.24     15.32 o 
  -4   0  23      272.78      244.73     19.61 o 
  -3   0  23       20.45       21.72      9.76 o 
  -2   0  23      652.12      681.92     29.86 o 
  -1   0  23      950.32      950.50     73.15 o 
   0   0  23        9.34        3.14     11.87 o 
   1   0  23      664.18      674.14     39.33 o 
   2   0  23      374.87      353.53     21.91 o 
   3   0  23        6.02       11.28     13.91 o 
  -5   1  23      261.38      291.69     21.40 o 
  -4   1  23      167.77      178.05     14.95 o 
  -3   1  23       25.25       27.43      8.53 o 
  -2   1  23      671.14      737.93     53.83 o 
  -1   1  23      225.96      215.98     18.81 o 
   0   1  23        1.15       -2.91      9.67 o 
   1   1  23      564.73      517.74     52.49 o 
   2   1  23      204.10      206.32     20.94 o 
   3   1  23       13.71        6.86     10.29 o 
  -5   2  23      589.49      608.37     36.19 o 
  -4   2  23        2.44       -0.67      7.72 o 
  -3   2  23      340.63      330.03     22.05 o 
  -2   2  23      686.71      724.38     55.40 o 
  -1   2  23        0.03       -9.30     11.82 o 
   0   2  23      245.09      254.68     19.91 o 
   1   2  23      328.52      286.93     26.48 o 
   2   2  23       24.40       21.08     18.84 o 
   3   2  23      144.17      178.05     19.83 o 
  -4   3  23      121.97      136.45     13.98 o 
  -3   3  23      161.08      180.70     39.48 o 
  -2   3  23      105.33      115.74     25.12 o 
  -1   3  23       76.79      108.48     26.69 o 
   0   3  23      136.61      148.68     16.43 o 
   1   3  23      136.12      136.37     30.06 o 
   2   3  23      390.27      462.05     48.90 o 
  -3   4  23      101.47       69.08     18.39 o 
  -2   4  23       21.06       39.02     29.83 o 
  -1   4  23      566.72      594.31     37.55 o 
   0   4  23      207.35      223.13     24.23 o 
   1   4  23        1.06        3.59     19.74 o 
  -2   5  23      268.41      365.03     31.74 o 
  -1   5  23      572.84      676.15     52.71 o 
   0   5  23       20.24       24.31     15.51 o 
  -2  -4  24        3.12       14.05      8.85 o 
  -1  -4  24      123.79      142.35     15.03 o 
   0  -4  24      216.22      201.36     15.65 o 
   1  -4  24        2.91       11.32     10.99 o 
  -3  -3  24       21.74       34.14     11.14 o 
  -2  -3  24       13.06        6.58      9.24 o 
  -1  -3  24      175.95      223.47     42.39 o 
   0  -3  24      269.87      266.53     32.97 o 
   1  -3  24      111.58      139.88     17.89 o 
   2  -3  24      369.99      395.25     28.49 o 
  -4  -2  24       72.90       76.35     20.22 o 
  -3  -2  24       13.23       11.83      9.87 o 
  -2  -2  24      371.46      412.72     23.90 o 
  -1  -2  24      300.57      288.26     20.43 o 
   0  -2  24        0.07        3.75     12.84 o 
   1  -2  24      409.33      429.40     53.16 o 
   2  -2  24      113.58      112.77     16.60 o 
  -4  -1  24       85.35       82.56     13.81 o 
  -3  -1  24       55.50       42.59     11.42 o 
  -2  -1  24      649.08      690.41     32.36 o 
  -1  -1  24        2.28        0.96     11.22 o 
   0  -1  24      264.97      237.44     24.72 o 
   1  -1  24      313.95      309.45     24.11 o 
   2  -1  24      107.01      117.21     16.76 o 
  -4   0  24        3.18        6.74      9.69 o 
  -3   0  24      261.10      261.32     19.99 o 
  -2   0  24      400.82      376.31     29.44 o 
  -1   0  24       79.16      120.89     22.36 o 
   0   0  24      514.69      433.90     32.56 o 
   1   0  24      164.28      168.22     31.40 o 
   2   0  24      173.86      200.11     37.91 o 
  -4   1  24      146.24      171.05     15.07 o 
  -3   1  24      494.22      523.76     27.75 o 
  -2   1  24        4.40       14.39     14.22 o 
  -1   1  24      711.67      765.30     55.18 o 
   0   1  24      253.37      251.66     37.23 o 
   1   1  24        1.52        4.04     17.94 o 
   2   1  24      217.75      245.38     36.78 o 
  -3   2  24      275.48      297.27     43.51 o 
  -2   2  24      174.98      167.27     22.67 o 
  -1   2  24      393.58      390.70     30.65 o 
   0   2  24      134.51      154.18     22.43 o 
   1   2  24       27.95       20.19     20.19 o 
   2   2  24      367.33      349.00     43.06 o 
  -3   3  24        3.30        7.66     15.09 o 
  -2   3  24      432.64      571.96     51.59 o 
  -1   3  24      159.34      169.11     22.41 o 
   0   3  24        0.31        5.25     16.60 o 
   1   3  24      179.12      238.65     37.23 o 
  -2  -2  25       51.70       60.33     12.95 o 
  -1  -2  25      101.45      106.76     28.26 o 
   0  -2  25      397.00      417.64     46.20 o 
  -2  -1  25        4.16       21.18     14.01 o 
  -1  -1  25      351.94      291.58     40.82 o 
   0  -1  25      221.10      203.21     34.54 o 
  -2   0  25      272.39      267.32     26.05 o 
  -1   0  25      262.24      280.43     46.43 o 
   0   0  25        7.03       25.12     22.43 o 
  -2   1  25      495.26      475.27     34.99 o 
  -1   1  25       76.42       83.68     18.59 o 
   0   1  25      112.25       98.69     28.71 o 
                                                 
